# Supplementary material for: Optical activity levels of metal centers controlling multi-mode emissions in low-dimensional hybrid metal halides for anti-counterfeiting and information encryption
Source: Chem Sci. 2024 Sep 16;15(40):16536–45. doi: 10.1039/d4sc05041j (PMC11417954; doi:10.1039/d4sc05041j)
Supplement: SC-015-D4SC05041J-s002 [file SC-015-D4SC05041J-s002.cif]

# Supplementary Information (SI) for Chemical Science.
# This journal is © The Royal Society of Chemistry 2024

####################################################################### 
# 
# This file contains crystal structure data downloaded from the 
# Cambridge Structural Database (CSD) hosted by the Cambridge 
# Crystallographic Data Centre (CCDC).
# 
# Full information about CCDC data access policies and citation 
# guidelines are available at http://www.ccdc.cam.ac.uk/access/V1 
# 
# Audit and citation data items may have been added by the CCDC. 
# Please retain this information to preserve the provenance of 
# this file and to allow appropriate attribution of the data. 
# 
#######################################################################

data_rqq1_auto
_database_code_depnum_ccdc_archive 'CCDC 2321320'
loop_
_audit_author_name
_audit_author_address
'Guojun Zhou'
;Shanxi Normal University
China
;
_audit_update_record             
;
2023-12-22 deposited with the CCDC.	2024-09-16 downloaded from the CCDC.
;
_audit_creation_date             2023-12-22
_audit_creation_method           
;
Olex2 1.5
(compiled 2023.08.24 svn.re1ec1418 for OlexSys, GUI svn.r6817)
;
_shelx_SHELXL_version_number     2018/3
_chemical_name_common            ?
_chemical_name_systematic        ?
_chemical_formula_moiety         'C17 H14 N P'
_chemical_formula_sum            'C17 H14 N P'
_chemical_formula_weight         263.26
_chemical_melting_point          ?
_chemical_oxdiff_formula         'C N P H'
loop_
_atom_type_symbol
_atom_type_description
_atom_type_scat_dispersion_real
_atom_type_scat_dispersion_imag
_atom_type_scat_source
C C 0.0181 0.0091 'International Tables Vol C Tables 4.2.6.8 and 6.1.1.4'
H H 0.0000 0.0000 'International Tables Vol C Tables 4.2.6.8 and 6.1.1.4'
N N 0.0311 0.0180 'International Tables Vol C Tables 4.2.6.8 and 6.1.1.4'
P P 0.2955 0.4335 'International Tables Vol C Tables 4.2.6.8 and 6.1.1.4'

_shelx_space_group_comment       
;
The symmetry employed for this shelxl refinement is uniquely defined
by the following loop, which should always be used as a source of
symmetry information in preference to the above space-group names.
They are only intended as comments.
;
_space_group_crystal_system      monoclinic
_space_group_IT_number           14
_space_group_name_H-M_alt        'P 1 21/n 1'
_space_group_name_Hall           '-P 2yn'
loop_
_space_group_symop_operation_xyz
'x, y, z'
'-x+1/2, y+1/2, -z+1/2'
'-x, -y, -z'
'x-1/2, -y-1/2, z-1/2'

_cell_length_a                   9.9066(2)
_cell_length_b                   9.8822(2)
_cell_length_c                   14.8879(2)
_cell_angle_alpha                90
_cell_angle_beta                 92.9880(10)
_cell_angle_gamma                90
_cell_volume                     1455.53(5)
_cell_formula_units_Z            4
_cell_measurement_reflns_used    4917
_cell_measurement_temperature    298
_cell_measurement_theta_max      73.9640
_cell_measurement_theta_min      5.3320
_shelx_estimated_absorpt_T_max   0.749
_shelx_estimated_absorpt_T_min   0.749
_exptl_absorpt_coefficient_mu    1.536
_exptl_absorpt_correction_T_max  1.00000
_exptl_absorpt_correction_T_min  0.86436
_exptl_absorpt_correction_type   multi-scan
_exptl_absorpt_process_details   
;
CrysAlisPro 1.171.41.108a (Rigaku Oxford Diffraction, 2021)
Empirical absorption correction using spherical harmonics,
implemented in SCALE3 ABSPACK scaling algorithm.
;
_exptl_absorpt_special_details   ?
_exptl_crystal_colour            'clear light white'
_exptl_crystal_colour_lustre     clear
_exptl_crystal_colour_modifier   light
_exptl_crystal_colour_primary    white
_exptl_crystal_density_diffrn    1.201
_exptl_crystal_density_meas      ?
_exptl_crystal_density_method    ?
_exptl_crystal_description       block
_exptl_crystal_F_000             552
_exptl_crystal_preparation       298
_exptl_crystal_size_max          0.2
_exptl_crystal_size_mid          0.2
_exptl_crystal_size_min          0.2
_exptl_transmission_factor_max   ?
_exptl_transmission_factor_min   ?
_diffrn_reflns_av_R_equivalents  0.0181
_diffrn_reflns_av_unetI/netI     0.0186
_diffrn_reflns_Laue_measured_fraction_full 0.995
_diffrn_reflns_Laue_measured_fraction_max 0.962
_diffrn_reflns_limit_h_max       11
_diffrn_reflns_limit_h_min       -12
_diffrn_reflns_limit_k_max       8
_diffrn_reflns_limit_k_min       -12
_diffrn_reflns_limit_l_max       17
_diffrn_reflns_limit_l_min       -18
_diffrn_reflns_number            9142
_diffrn_reflns_point_group_measured_fraction_full 0.995
_diffrn_reflns_point_group_measured_fraction_max 0.962
_diffrn_reflns_theta_full        67.684
_diffrn_reflns_theta_max         76.404
_diffrn_reflns_theta_min         5.375
_diffrn_ambient_temperature      298
_diffrn_detector                 'Hybrid Pixel Array Detector'
_diffrn_detector_area_resol_mean 10.0000
_diffrn_measured_fraction_theta_full 0.995
_diffrn_measured_fraction_theta_max 0.962
_diffrn_measurement_details      
;
List of Runs (angles in degrees, time in seconds):

  # Type    Start    End  Width  t~exp~   \w     \q     \k     \f   Frames
#--------------------------------------------------------------------------
  1  \w    -55.00 -30.00   0.50    0.50    --    0.00 -65.00 108.00   50
  2  \w      7.00  53.00   0.50    0.50    --    0.00  65.00-115.00   92
  3  \w     46.00  71.00   0.50    1.80    --  101.00 -65.00 108.00   50
  4  \w    111.00 182.00   0.50    1.80    --  101.00  65.00-115.00  142
  5  \w    -31.00  15.00   0.50    0.50    --    0.00  82.00 120.00   92
  6  \w    -23.00  39.00   0.50    0.50    --    0.00  82.00-180.00  124
  7  \w    -38.00   6.00   0.50    0.50    --    0.00 -82.00  60.00   88
  8  \w     82.00 139.00   0.50    1.80    --  101.00  82.00-150.00  114
  9  \w     46.00 128.00   0.50    1.80    --  101.00 -19.00 -90.00  164
 10  \w     12.00 127.00   0.50    1.80    --  101.00 -77.00  90.00  230
 11  \w     15.00  40.00   0.50    1.80    --  101.00 -19.00 -90.00   50
 12  \w     13.00 120.00   0.50    1.80    --  101.00 -37.00 120.00  214
 13  \w     85.00 135.00   0.50    1.80    --  101.00  82.00 -90.00  100
 14  \w     32.00 121.00   0.50    1.80    --  101.00 -37.00 -90.00  178
;
_diffrn_measurement_device       'four-circle diffractometer'
_diffrn_measurement_device_type  'XtaLAB AFC12 (RINC): Kappa single'
_diffrn_measurement_method       '\w scans'
_diffrn_orient_matrix_type       
'CrysAlisPro convention (1999,Acta A55,543-557)'
_diffrn_orient_matrix_UB_11      -0.0204880000
_diffrn_orient_matrix_UB_12      -0.1171642000
_diffrn_orient_matrix_UB_13      0.0659936000
_diffrn_orient_matrix_UB_21      -0.1535696000
_diffrn_orient_matrix_UB_22      0.0061231000
_diffrn_orient_matrix_UB_23      -0.0214433000
_diffrn_orient_matrix_UB_31      0.0143453000
_diffrn_orient_matrix_UB_32      -0.1028371000
_diffrn_orient_matrix_UB_33      -0.0769613000
_diffrn_radiation_monochromator  mirror
_diffrn_radiation_probe          x-ray
_diffrn_radiation_type           'Cu K\a'
_diffrn_radiation_wavelength     1.54184
_diffrn_source                   'Rotating-anode X-ray tube'
_diffrn_source_type              'Rigaku (Cu) X-ray Source'
_reflns_Friedel_coverage         0.000
_reflns_Friedel_fraction_full    .
_reflns_Friedel_fraction_max     .
_reflns_number_gt                2547
_reflns_number_total             2947
_reflns_special_details          
;
 Reflections were merged by SHELXL according to the crystal
 class for the calculation of statistics and refinement.
 
 _reflns_Friedel_fraction is defined as the number of unique
 Friedel pairs measured divided by the number that would be
 possible theoretically, ignoring centric projections and
 systematic absences.
;
_reflns_threshold_expression     'I > 2\s(I)'
_computing_cell_refinement       'CrysAlisPro 1.171.41.108a (Rigaku OD, 2021)'
_computing_data_collection       'CrysAlisPro 1.171.41.108a (Rigaku OD, 2021)'
_computing_data_reduction        'CrysAlisPro 1.171.41.108a (Rigaku OD, 2021)'
_computing_molecular_graphics    'Olex2 1.5 (Dolomanov et al., 2009)'
_computing_publication_material  'Olex2 1.5 (Dolomanov et al., 2009)'
_computing_structure_refinement  'SHELXL 2018/3 (Sheldrick, 2015)'
_computing_structure_solution    'SHELXT 2018/2 (Sheldrick, 2018)'
_refine_diff_density_max         0.224
_refine_diff_density_min         -0.173
_refine_diff_density_rms         0.026
_refine_ls_extinction_coef       .
_refine_ls_extinction_method     none
_refine_ls_goodness_of_fit_ref   1.047
_refine_ls_hydrogen_treatment    constr
_refine_ls_matrix_type           full
_refine_ls_number_parameters     172
_refine_ls_number_reflns         2947
_refine_ls_number_restraints     0
_refine_ls_R_factor_all          0.0445
_refine_ls_R_factor_gt           0.0379
_refine_ls_restrained_S_all      1.047
_refine_ls_shift/su_max          0.000
_refine_ls_shift/su_mean         0.000
_refine_ls_structure_factor_coef Fsqd
_refine_ls_weighting_details     
'w=1/[\s^2^(Fo^2^)+(0.0456P)^2^+0.2671P] where P=(Fo^2^+2Fc^2^)/3'
_refine_ls_weighting_scheme      calc
_refine_ls_wR_factor_gt          0.0979
_refine_ls_wR_factor_ref         0.1014
_refine_special_details          ?
_olex2_refinement_description    
;
1. Fixed Uiso
 At 1.2 times of:
  All C(H) groups
2.a Aromatic/amide H refined with riding coordinates:
 C2(H2), C13(H13), C11(H11), C17(H17), C4(H4), C3(H3), C7(H7), C14(H14),
 C15(H15), C10(H10), C5(H5), C16(H16), C9(H9), C8(H8)
;
_atom_sites_solution_hydrogens   geom
_atom_sites_solution_primary     dual
_atom_sites_solution_secondary   ?
loop_
_atom_site_label
_atom_site_type_symbol
_atom_site_fract_x
_atom_site_fract_y
_atom_site_fract_z
_atom_site_U_iso_or_equiv
_atom_site_adp_type
_atom_site_occupancy
_atom_site_site_symmetry_order
_atom_site_calc_flag
_atom_site_refinement_flags_posn
_atom_site_refinement_flags_adp
_atom_site_refinement_flags_occupancy
_atom_site_disorder_assembly
_atom_site_disorder_group
P1 P 0.53071(4) 0.15503(4) 0.69994(3) 0.05594(14) Uani 1 1 d . . . . .
C1 C 0.46950(14) 0.33017(16) 0.68969(9) 0.0543(3) Uani 1 1 d . . . . .
C12 C 0.61155(14) 0.16195(14) 0.81287(10) 0.0518(3) Uani 1 1 d . . . . .
N1 N 0.36013(15) 0.35184(18) 0.73750(10) 0.0813(5) Uani 1 1 d . . . . .
C2 C 0.52303(16) 0.43065(17) 0.63807(11) 0.0621(4) Uani 1 1 d . . . . .
H2 H 0.598573 0.413549 0.605288 0.074 Uiso 1 1 calc R U . . .
C13 C 0.67643(17) 0.27556(17) 0.84853(11) 0.0659(4) Uani 1 1 d . . . . .
H13 H 0.684106 0.352532 0.813217 0.079 Uiso 1 1 calc R U . . .
C6 C 0.67117(17) 0.15538(15) 0.62516(10) 0.0567(4) Uani 1 1 d . . . . .
C11 C 0.80692(18) 0.16140(18) 0.65207(12) 0.0682(4) Uani 1 1 d . . . . .
H11 H 0.832714 0.168743 0.712838 0.082 Uiso 1 1 calc R U . . .
C17 C 0.60300(16) 0.04822(18) 0.86667(12) 0.0667(4) Uani 1 1 d . . . . .
H17 H 0.559964 -0.029014 0.843833 0.080 Uiso 1 1 calc R U . . .
C4 C 0.3534(2) 0.5791(2) 0.68466(14) 0.0910(6) Uani 1 1 d . . . . .
H4 H 0.311707 0.663437 0.684465 0.109 Uiso 1 1 calc R U . . .
C3 C 0.4635(2) 0.5566(2) 0.63553(13) 0.0781(5) Uani 1 1 d . . . . .
H3 H 0.497947 0.625381 0.600758 0.094 Uiso 1 1 calc R U . . .
C7 C 0.6372(2) 0.14275(19) 0.53425(11) 0.0763(5) Uani 1 1 d . . . . .
H7 H 0.546591 0.136559 0.514882 0.092 Uiso 1 1 calc R U . . .
C14 C 0.7296(2) 0.2754(2) 0.93573(13) 0.0839(6) Uani 1 1 d . . . . .
H14 H 0.772198 0.352392 0.959303 0.101 Uiso 1 1 calc R U . . .
C15 C 0.7197(2) 0.1615(3) 0.98819(13) 0.0891(7) Uani 1 1 d . . . . .
H15 H 0.755495 0.161734 1.047194 0.107 Uiso 1 1 calc R U . . .
C10 C 0.9047(2) 0.1565(2) 0.58867(16) 0.0898(6) Uani 1 1 d . . . . .
H10 H 0.995655 0.160262 0.607285 0.108 Uiso 1 1 calc R U . . .
C5 C 0.3059(2) 0.4751(3) 0.73406(14) 0.0977(8) Uani 1 1 d . . . . .
H5 H 0.230894 0.491181 0.767524 0.117 Uiso 1 1 calc R U . . .
C16 C 0.6577(2) 0.0484(2) 0.95383(13) 0.0839(6) Uani 1 1 d . . . . .
H16 H 0.652239 -0.028797 0.989169 0.101 Uiso 1 1 calc R U . . .
C9 C 0.8682(3) 0.1462(2) 0.49900(16) 0.0979(8) Uani 1 1 d . . . . .
H9 H 0.934044 0.143911 0.456702 0.117 Uiso 1 1 calc R U . . .
C8 C 0.7347(3) 0.1392(2) 0.47217(14) 0.0968(7) Uani 1 1 d . . . . .
H8 H 0.709512 0.131990 0.411296 0.116 Uiso 1 1 calc R U . . .

loop_
_atom_site_aniso_label
_atom_site_aniso_U_11
_atom_site_aniso_U_22
_atom_site_aniso_U_33
_atom_site_aniso_U_23
_atom_site_aniso_U_13
_atom_site_aniso_U_12
P1 0.0534(2) 0.0586(2) 0.0561(2) 0.00285(17) 0.00593(16) -0.00774(16)
C1 0.0439(7) 0.0701(10) 0.0488(7) 0.0065(6) 0.0026(5) 0.0045(6)
C12 0.0500(7) 0.0517(8) 0.0546(7) 0.0067(6) 0.0115(6) 0.0047(6)
N1 0.0655(8) 0.1076(13) 0.0730(9) 0.0278(8) 0.0250(7) 0.0278(8)
C2 0.0529(8) 0.0668(10) 0.0672(9) 0.0071(8) 0.0092(7) 0.0007(7)
C13 0.0725(10) 0.0567(9) 0.0677(9) 0.0013(8) -0.0046(8) 0.0035(8)
C6 0.0675(9) 0.0475(8) 0.0558(8) 0.0023(6) 0.0107(7) 0.0062(7)
C11 0.0666(10) 0.0695(11) 0.0700(10) 0.0048(8) 0.0184(8) 0.0034(8)
C17 0.0614(9) 0.0653(10) 0.0743(10) 0.0184(8) 0.0126(8) 0.0025(7)
C4 0.0993(15) 0.0910(15) 0.0831(12) 0.0109(11) 0.0071(11) 0.0437(12)
C3 0.0816(12) 0.0670(11) 0.0857(12) 0.0148(9) 0.0057(10) 0.0072(9)
C7 0.0923(13) 0.0807(12) 0.0562(9) -0.0031(8) 0.0076(9) 0.0189(10)
C14 0.0822(12) 0.0878(14) 0.0794(12) -0.0162(11) -0.0162(10) 0.0139(10)
C15 0.0767(12) 0.131(2) 0.0588(10) 0.0043(12) -0.0049(9) 0.0287(12)
C10 0.0751(12) 0.0882(14) 0.1094(17) 0.0097(12) 0.0370(11) 0.0107(10)
C5 0.0873(13) 0.1264(19) 0.0824(13) 0.0290(13) 0.0327(11) 0.0534(13)
C16 0.0747(11) 0.1045(16) 0.0733(11) 0.0376(11) 0.0111(9) 0.0163(11)
C9 0.1235(19) 0.0825(14) 0.0934(15) 0.0159(11) 0.0607(14) 0.0270(13)
C8 0.143(2) 0.0902(15) 0.0604(11) 0.0053(10) 0.0320(12) 0.0360(14)

_geom_special_details            
;
 All esds (except the esd in the dihedral angle between two l.s. planes)
 are estimated using the full covariance matrix.  The cell esds are taken
 into account individually in the estimation of esds in distances, angles
 and torsion angles; correlations between esds in cell parameters are only
 used when they are defined by crystal symmetry.  An approximate (isotropic)
 treatment of cell esds is used for estimating esds involving l.s. planes.
;
loop_
_geom_bond_atom_site_label_1
_geom_bond_atom_site_label_2
_geom_bond_distance
_geom_bond_site_symmetry_2
_geom_bond_publ_flag
P1 C1 1.8376(16) . ?
P1 C12 1.8255(15) . ?
P1 C6 1.8267(16) . ?
C1 N1 1.3442(19) . ?
C1 C2 1.379(2) . ?
C12 C13 1.386(2) . ?
C12 C17 1.385(2) . ?
N1 C5 1.331(3) . ?
C2 H2 0.9300 . ?
C2 C3 1.377(2) . ?
C13 H13 0.9300 . ?
C13 C14 1.375(2) . ?
C6 C11 1.384(2) . ?
C6 C7 1.383(2) . ?
C11 H11 0.9300 . ?
C11 C10 1.388(2) . ?
C17 H17 0.9300 . ?
C17 C16 1.380(3) . ?
C4 H4 0.9300 . ?
C4 C3 1.363(3) . ?
C4 C5 1.362(3) . ?
C3 H3 0.9300 . ?
C7 H7 0.9300 . ?
C7 C8 1.372(3) . ?
C14 H14 0.9300 . ?
C14 C15 1.376(3) . ?
C15 H15 0.9300 . ?
C15 C16 1.362(3) . ?
C10 H10 0.9300 . ?
C10 C9 1.368(3) . ?
C5 H5 0.9300 . ?
C16 H16 0.9300 . ?
C9 H9 0.9300 . ?
C9 C8 1.364(4) . ?
C8 H8 0.9300 . ?

loop_
_geom_angle_atom_site_label_1
_geom_angle_atom_site_label_2
_geom_angle_atom_site_label_3
_geom_angle
_geom_angle_site_symmetry_1
_geom_angle_site_symmetry_3
_geom_angle_publ_flag
C12 P1 C1 99.68(7) . . ?
C12 P1 C6 104.46(7) . . ?
C6 P1 C1 101.90(7) . . ?
N1 C1 P1 112.19(11) . . ?
N1 C1 C2 121.64(15) . . ?
C2 C1 P1 126.15(12) . . ?
C13 C12 P1 123.76(11) . . ?
C17 C12 P1 117.72(12) . . ?
C17 C12 C13 118.48(15) . . ?
C5 N1 C1 117.39(16) . . ?
C1 C2 H2 120.3 . . ?
C3 C2 C1 119.32(15) . . ?
C3 C2 H2 120.3 . . ?
C12 C13 H13 119.7 . . ?
C14 C13 C12 120.52(17) . . ?
C14 C13 H13 119.7 . . ?
C11 C6 P1 125.67(12) . . ?
C7 C6 P1 116.21(13) . . ?
C7 C6 C11 118.06(16) . . ?
C6 C11 H11 119.9 . . ?
C6 C11 C10 120.22(18) . . ?
C10 C11 H11 119.9 . . ?
C12 C17 H17 119.7 . . ?
C16 C17 C12 120.65(18) . . ?
C16 C17 H17 119.7 . . ?
C3 C4 H4 120.8 . . ?
C5 C4 H4 120.8 . . ?
C5 C4 C3 118.36(18) . . ?
C2 C3 H3 120.4 . . ?
C4 C3 C2 119.11(18) . . ?
C4 C3 H3 120.4 . . ?
C6 C7 H7 119.4 . . ?
C8 C7 C6 121.2(2) . . ?
C8 C7 H7 119.4 . . ?
C13 C14 H14 119.9 . . ?
C13 C14 C15 120.1(2) . . ?
C15 C14 H14 119.9 . . ?
C14 C15 H15 119.9 . . ?
C16 C15 C14 120.12(18) . . ?
C16 C15 H15 119.9 . . ?
C11 C10 H10 119.7 . . ?
C9 C10 C11 120.6(2) . . ?
C9 C10 H10 119.7 . . ?
N1 C5 C4 124.17(18) . . ?
N1 C5 H5 117.9 . . ?
C4 C5 H5 117.9 . . ?
C17 C16 H16 119.9 . . ?
C15 C16 C17 120.11(18) . . ?
C15 C16 H16 119.9 . . ?
C10 C9 H9 120.3 . . ?
C8 C9 C10 119.47(19) . . ?
C8 C9 H9 120.3 . . ?
C7 C8 H8 119.7 . . ?
C9 C8 C7 120.5(2) . . ?
C9 C8 H8 119.7 . . ?

loop_
_geom_torsion_atom_site_label_1
_geom_torsion_atom_site_label_2
_geom_torsion_atom_site_label_3
_geom_torsion_atom_site_label_4
_geom_torsion
_geom_torsion_site_symmetry_1
_geom_torsion_site_symmetry_2
_geom_torsion_site_symmetry_3
_geom_torsion_site_symmetry_4
_geom_torsion_publ_flag
P1 C1 N1 C5 -179.13(16) . . . . ?
P1 C1 C2 C3 178.33(13) . . . . ?
P1 C12 C13 C14 176.90(13) . . . . ?
P1 C12 C17 C16 -177.68(13) . . . . ?
P1 C6 C11 C10 177.88(14) . . . . ?
P1 C6 C7 C8 -178.74(15) . . . . ?
C1 P1 C12 C13 -33.88(14) . . . . ?
C1 P1 C12 C17 143.78(12) . . . . ?
C1 P1 C6 C11 102.70(15) . . . . ?
C1 P1 C6 C7 -80.18(13) . . . . ?
C1 N1 C5 C4 0.7(3) . . . . ?
C1 C2 C3 C4 0.4(3) . . . . ?
C12 P1 C1 N1 -75.39(13) . . . . ?
C12 P1 C1 C2 106.36(14) . . . . ?
C12 P1 C6 C11 -0.70(16) . . . . ?
C12 P1 C6 C7 176.42(13) . . . . ?
C12 C13 C14 C15 0.6(3) . . . . ?
C12 C17 C16 C15 0.7(3) . . . . ?
N1 C1 C2 C3 0.2(3) . . . . ?
C2 C1 N1 C5 -0.8(3) . . . . ?
C13 C12 C17 C16 0.1(2) . . . . ?
C13 C14 C15 C16 0.2(3) . . . . ?
C6 P1 C1 N1 177.46(12) . . . . ?
C6 P1 C1 C2 -0.78(16) . . . . ?
C6 P1 C12 C13 71.18(14) . . . . ?
C6 P1 C12 C17 -111.15(12) . . . . ?
C6 C11 C10 C9 0.2(3) . . . . ?
C6 C7 C8 C9 0.9(3) . . . . ?
C11 C6 C7 C8 -1.4(3) . . . . ?
C11 C10 C9 C8 -0.7(3) . . . . ?
C17 C12 C13 C14 -0.7(2) . . . . ?
C3 C4 C5 N1 -0.1(4) . . . . ?
C7 C6 C11 C10 0.8(3) . . . . ?
C14 C15 C16 C17 -0.8(3) . . . . ?
C10 C9 C8 C7 0.1(3) . . . . ?
C5 C4 C3 C2 -0.5(3) . . . . ?

_shelx_res_file                  
;
TITL rqq1_auto_a.res in P2(1)/n
    rqq1_auto.res
    created by SHELXL-2018/3 at 17:34:34 on 22-Dec-2023
REM Old TITL RQQ1_auto in P2(1)/n
REM SHELXT solution in P2(1)/n: R1 0.165, Rweak 0.268, Alpha 0.068
REM <I/s> 0.776 for 175 systematic absences, Orientation as input
REM Formula found by SHELXT: C15 N3 P
CELL 1.54184 9.9066 9.8822 14.8879 90 92.988 90
ZERR 4 0.0002 0.0002 0.0002 0 0.001 0
LATT 1
SYMM 0.5-X,0.5+Y,0.5-Z
SFAC C H N P
UNIT 68 56 4 4

L.S. 4 0 0
PLAN  2
SIZE 0.2 0.2 0.2
TEMP 24.85
CONF
list 4
fmap 2 53
MORE -1
ACTA
BOND $H
REM <olex2.extras>
REM <HklSrc "%.\\RQQ1_auto.hkl">
REM </olex2.extras>

WGHT    0.045600    0.267100
FVAR       1.30816
P1    4    0.530711    0.155028    0.699935    11.00000    0.05344    0.05865 =
         0.05606    0.00285    0.00593   -0.00774
C1    1    0.469499    0.330165    0.689689    11.00000    0.04390    0.07011 =
         0.04882    0.00646    0.00258    0.00446
C12   1    0.611549    0.161953    0.812865    11.00000    0.05004    0.05174 =
         0.05457    0.00674    0.01150    0.00472
N1    3    0.360128    0.351839    0.737505    11.00000    0.06549    0.10762 =
         0.07303    0.02781    0.02503    0.02784
C2    1    0.523026    0.430650    0.638067    11.00000    0.05286    0.06680 =
         0.06718    0.00713    0.00924    0.00073
AFIX  43
H2    2    0.598573    0.413549    0.605288    11.00000   -1.20000
AFIX   0
C13   1    0.676428    0.275563    0.848530    11.00000    0.07253    0.05670 =
         0.06775    0.00131   -0.00456    0.00349
AFIX  43
H13   2    0.684106    0.352532    0.813217    11.00000   -1.20000
AFIX   0
C6    1    0.671166    0.155382    0.625162    11.00000    0.06749    0.04754 =
         0.05581    0.00235    0.01073    0.00623
C11   1    0.806924    0.161395    0.652072    11.00000    0.06657    0.06950 =
         0.07002    0.00479    0.01837    0.00343
AFIX  43
H11   2    0.832714    0.168743    0.712838    11.00000   -1.20000
AFIX   0
C17   1    0.603002    0.048224    0.866674    11.00000    0.06139    0.06534 =
         0.07429    0.01844    0.01255    0.00252
AFIX  43
H17   2    0.559964   -0.029014    0.843833    11.00000   -1.20000
AFIX   0
C4    1    0.353404    0.579113    0.684662    11.00000    0.09933    0.09096 =
         0.08306    0.01090    0.00709    0.04372
AFIX  43
H4    2    0.311707    0.663437    0.684465    11.00000   -1.20000
AFIX   0
C3    1    0.463490    0.556604    0.635531    11.00000    0.08165    0.06701 =
         0.08568    0.01479    0.00567    0.00724
AFIX  43
H3    2    0.497947    0.625381    0.600758    11.00000   -1.20000
AFIX   0
C7    1    0.637155    0.142752    0.534254    11.00000    0.09229    0.08069 =
         0.05622   -0.00307    0.00760    0.01885
AFIX  43
H7    2    0.546591    0.136559    0.514882    11.00000   -1.20000
AFIX   0
C14   1    0.729559    0.275406    0.935734    11.00000    0.08219    0.08784 =
         0.07940   -0.01620   -0.01623    0.01386
AFIX  43
H14   2    0.772198    0.352392    0.959303    11.00000   -1.20000
AFIX   0
C15   1    0.719727    0.161490    0.988185    11.00000    0.07668    0.13095 =
         0.05884    0.00435   -0.00491    0.02872
AFIX  43
H15   2    0.755495    0.161734    1.047194    11.00000   -1.20000
AFIX   0
C10   1    0.904651    0.156495    0.588673    11.00000    0.07514    0.08824 =
         0.10937    0.00973    0.03703    0.01066
AFIX  43
H10   2    0.995655    0.160262    0.607285    11.00000   -1.20000
AFIX   0
C5    1    0.305945    0.475073    0.734065    11.00000    0.08728    0.12636 =
         0.08239    0.02904    0.03272    0.05342
AFIX  43
H5    2    0.230894    0.491181    0.767524    11.00000   -1.20000
AFIX   0
C16   1    0.657717    0.048414    0.953831    11.00000    0.07474    0.10454 =
         0.07328    0.03764    0.01106    0.01626
AFIX  43
H16   2    0.652239   -0.028797    0.989169    11.00000   -1.20000
AFIX   0
C9    1    0.868239    0.146165    0.499004    11.00000    0.12346    0.08250 =
         0.09337    0.01594    0.06071    0.02699
AFIX  43
H9    2    0.934044    0.143911    0.456702    11.00000   -1.20000
AFIX   0
C8    1    0.734678    0.139202    0.472165    11.00000    0.14261    0.09015 =
         0.06041    0.00534    0.03204    0.03596
AFIX  43
H8    2    0.709512    0.131990    0.411296    11.00000   -1.20000
AFIX   0
HKLF 4


REM  rqq1_auto_a.res in P2(1)/n
REM wR2 = 0.1014, GooF = S = 1.047, Restrained GooF = 1.047 for all data
REM R1 = 0.0379 for 2547 Fo > 4sig(Fo) and 0.0445 for all 2947 data
REM 172 parameters refined using 0 restraints

END

WGHT      0.0456      0.2670

REM Highest difference peak  0.224,  deepest hole -0.173,  1-sigma level  0.026
Q1    1   0.5088  0.2503  0.6909  11.00000  0.05    0.22
Q2    1   0.6122  0.1435  0.6644  11.00000  0.05    0.18
;
_shelx_res_checksum              96087
_shelx_hkl_file                  
;
   0   0  -2 1475.24   27.05
   0   0  -3    3.15    1.70
   0   0  -4  241.33    7.43
   0   0  -5    1.39    2.29
   0   0  -6 5689.68  103.45
   0   0  -7    0.52    2.70
   0   0  -8   27.79    3.82
   0   0  -8   23.55    2.12
   0   0   8   29.51    4.88
   0   0  -9    1.32    1.64
   0   0  -9    0.34    1.42
   0   0  -9    2.88    2.63
   0   0 -10   78.90    3.96
   0   0 -10   76.91    3.73
   0   0 -11    0.20    2.26
   0   0 -11    0.71    1.91
   0   0 -12  525.04   13.12
   0   0 -12  505.92   12.63
   0   0 -13    2.85    2.12
   0   0 -13    2.07    2.91
   0   0 -14    7.75    2.91
   0   0 -14    8.96    2.33
   0   0 -15    1.07    1.85
   0   0 -15    1.08    2.65
   0   0 -16   91.08    3.87
   0   0 -16   90.10    4.65
   0   0 -17    0.80    1.03
   0   0 -17   -0.21    2.03
   0   0 -18  145.64    4.28
   0  -1   0    0.16    0.47
   0   1   0    1.16    0.48
   0   1   1  180.32    4.46
   0  -1   2 1320.60   25.06
   0   1  -2 1293.92   25.01
   0   1   2 1311.21   24.80
   0  -1  -2 1333.09   24.77
   0   1   2 1344.09   24.91
   0  -1   3 4578.09   82.84
   0   1   3 4759.41   82.58
   0   1   3 4642.21   82.68
   0   1  -3 4605.58   82.77
   0  -1  -3 4687.00   82.36
   0  -1  -4 3308.46   60.57
   0   1  -4 3279.13   61.18
   0   1   4 3354.39   60.96
   0   1   4 3348.33   61.18
   0  -1   4 3305.13   61.28
   0   1  -5   37.12    3.68
   0  -1   5   34.76    3.73
   0   1   5   42.78    3.87
   0  -1  -5   45.42    3.54
   0  -1   6  124.24    6.91
   0   1   6  130.15    6.81
   0  -1  -6  132.13    6.27
   0   1  -6  126.72    6.67
   0   1  -6  131.41    6.65
   0  -1   7  282.43   11.45
   0   1  -7  290.34   11.01
   0   1   7  308.34   11.74
   0   1  -7  301.47   11.40
   0  -1  -7  316.83   10.80
   0   1  -8 1570.71   29.22
   0   1  -8 1569.22   35.65
   0  -1  -8 1550.37   29.15
   0   1  -8 1592.74   36.46
   0   1   8 1525.74   36.77
   0  -1  -8 1613.79   35.15
   0  -1   8 1529.41   36.62
   0   1  -9   15.00    2.13
   0   1  -9   17.57    2.14
   0  -1  -9   17.10    1.81
   0   1  -9   18.00    1.99
   0  -1  -9   17.96    1.94
   0   1  -9   17.38    4.39
   0  -1  -9   12.22    3.28
   0   1 -10  127.03    4.78
   0   1 -10  126.03    4.97
   0  -1 -10  123.57    4.78
   0   1 -10  123.77    4.90
   0  -1 -10  121.44    4.55
   0  -1 -11  185.53    6.02
   0   1 -11  173.12    6.25
   0   1 -11  187.87    6.53
   0   1 -11  183.62    6.54
   0  -1 -11  189.35    6.39
   0   1 -12   24.54    2.93
   0  -1 -12   20.94    2.46
   0   1 -12   22.63    3.15
   0   1 -12   21.44    2.98
   0  -1 -12   20.54    2.73
   0  -1 -13   37.25    3.05
   0   1 -13   38.21    3.40
   0   1 -13   40.80    3.61
   0   1 -13   40.80    3.79
   0  -1 -13   43.49    3.49
   0   1 -14  160.62    6.44
   0  -1 -14  151.17    6.53
   0   1 -14  147.59    6.12
   0   1 -14  158.34    6.25
   0  -1 -14  146.19    5.41
   0  -1 -14  161.92    6.27
   0  -1 -15    1.86    2.33
   0   1 -15    0.59    2.20
   0   1 -15    1.23    2.52
   0  -1 -15    1.61    1.53
   0  -1 -15    3.06    2.21
   0   1 -15    2.28    2.18
   0  -1 -16   18.01    2.94
   0   1 -16   22.40    2.58
   0   1 -16   17.38    2.69
   0   1 -16   18.49    2.42
   0  -1 -16   20.57    2.45
   0   1 -17   57.97    2.88
   0   1 -17   58.24    3.18
   0  -1 -17   58.32    3.41
   0   1 -18   12.11    1.39
   0  -1 -18   13.12    1.68
   0  -2   0 2571.79   45.89
   0   2  -2  103.65    4.77
   0   2   2  118.34    4.37
   0   2   2  112.72    4.54
   0   2   3 1166.82   23.90
   0   2  -3 1160.14   24.01
   0   2   4  294.31    9.11
   0   2   4  276.83    8.95
   0   2  -4  294.47    9.25
   0   2  -5 1894.68   38.38
   0   2   5 1927.45   38.58
   0   2   5 1829.01   38.03
   0   2   6  354.08   12.01
   0   2   6  364.23   12.32
   0   2  -6  366.58   12.23
   0   2   7 1394.30   32.60
   0   2  -7 1372.63   32.09
   0   2  -8  810.54   22.84
   0   2   8  810.83   23.51
   0   2  -8  834.02   16.38
   0  -2  -8  777.94   16.24
   0   2  -8  824.53   22.98
   0  -2  -8  808.68   16.62
   0  -2  -9  548.61   12.35
   0   2  -9  531.10   11.92
   0  -2  -9  543.79   11.98
   0   2  -9  513.18   11.98
   0   2  -9  524.44   12.28
   0   2 -10  416.57   10.09
   0  -2 -10  388.55    9.91
   0   2 -10  388.33   10.11
   0   2 -10  406.90   10.44
   0  -2 -10  391.81   10.27
   0   2 -11  846.98   18.53
   0   2 -11  857.81   18.43
   0   2 -11  857.49   18.92
   0  -2 -11  843.88   18.82
   0  -2 -11  884.14   18.50
   0   2 -12   10.07    2.35
   0   2 -12   11.11    2.42
   0  -2 -12   12.19    2.89
   0   2 -12    5.94    2.69
   0  -2 -12    9.08    2.41
   0  -2 -13   92.85    5.24
   0   2 -13   96.99    4.96
   0  -2 -13   92.45    4.72
   0   2 -13   89.39    5.01
   0   2 -13   96.60    4.84
   0  -2 -14    5.34    3.04
   0  -2 -14    3.52    2.36
   0   2 -14    6.32    2.67
   0   2 -14    2.85    2.53
   0   2 -14    1.62    2.13
   0   2 -15    7.22    2.48
   0   2 -15    5.13    2.16
   0   2 -15    5.19    2.46
   0  -2 -15    4.44    2.12
   0   2 -16    1.79    2.00
   0   2 -16    0.60    2.04
   0   2 -17   30.13    2.13
   0   2 -17   28.03    2.28
   0   2 -18    1.59    0.80
   0  -3   0    3.13    1.38
   0   3   2   86.36    4.19
   0   3   2   97.42    2.97
   0   3  -3  882.19   20.50
   0   3   3  927.23   20.38
   0   3   3  948.39   21.11
   0   3   4    5.59    1.93
   0   3   4    2.55    2.38
   0   3  -4    6.20    2.78
   0   3   4    6.27    2.52
   0   3   5    4.59    2.39
   0   3   5    5.63    2.07
   0   3   5   -0.17    2.83
   0   3   6    3.29    2.19
   0   3   6    5.93    2.79
   0   3   6    4.43    3.58
   0   3  -6    4.91    3.05
   0   3   7   87.36    6.71
   0  -3  -7   79.81    3.30
   0   3   7   82.96    6.50
   0   3   7   79.60    6.00
   0   3  -7   80.36    6.22
   0  -3   8   57.07    2.86
   0  -3  -8   62.75    3.16
   0   3  -8   53.98    2.88
   0   3  -8   64.74    2.98
   0   3  -8   56.77    2.82
   0  -3  -9   26.40    2.44
   0   3  -9   27.78    2.78
   0   3  -9   25.71    2.28
   0   3  -9   28.69    2.48
   0  -3   9   30.64    2.25
   0  -3  -9   26.18    2.25
   0   3 -10    4.27    1.94
   0  -3 -10    5.59    1.79
   0   3 -10    2.96    1.76
   0  -3 -10    3.25    2.05
   0   3 -11  295.64    8.51
   0   3 -11  291.42    8.42
   0  -3 -11  311.31    9.14
   0  -3 -11  295.89    8.39
   0  -3 -12   84.24    4.89
   0   3 -12   93.60    4.57
   0   3 -12   98.12    4.74
   0  -3 -12   93.28    4.52
   0   3 -12   95.13    5.12
   0   3 -13   48.18    4.04
   0  -3 -13   54.66    3.66
   0   3 -13   48.78    3.48
   0   3 -13   46.91    3.58
   0  -3 -13   48.55    4.07
   0   3 -14    3.79    2.64
   0  -3 -14    2.11    2.02
   0  -3 -14    2.33    2.57
   0   3 -14    3.92    2.22
   0   3 -14    3.61    2.31
   0  -3 -15   83.77    4.47
   0   3 -15   72.33    3.70
   0   3 -15   73.74    4.31
   0   3 -16    3.72    2.10
   0  -3 -16    4.19    2.30
   0   3 -16    3.83    1.60
   0   3 -17   96.28    3.77
   0  -3 -17  103.06    4.01
   0  -3 -18    1.82    1.01
   0  -4   1  395.05   10.64
   0   4   2   15.47    2.30
   0  -4   2    9.10    1.84
   0  -4   3  232.41    6.06
   0   4   3  217.84    8.25
   0   4   3  237.16    9.42
   0  -4   3  236.47    6.07
   0   4  -3  244.07    8.94
   0   4   3  219.03    5.90
   0   4   3  240.40    5.95
   0   4  -4 1093.59   25.21
   0   4   4 1103.28   26.29
   0   4   4 1058.77   24.98
   0  -4   4 1056.74   21.92
   0   4   4 1122.09   25.40
   0   4   4 1068.98   21.79
   0   4   5   47.42    3.32
   0   4   5   45.58    4.49
   0   4   5   50.40    4.83
   0   4  -5   49.52    4.85
   0   4   5   44.27    4.16
   0   4   6  732.70   18.36
   0   4   6  787.32   21.35
   0   4  -6  760.82   20.85
   0   4   6  750.36   21.68
   0  -4   6  740.73   15.55
   0   4   6  763.93   21.23
   0   4   7    2.43    1.88
   0  -4   7    1.37    1.44
   0   4  -7    3.29    3.00
   0  -4   7    0.77    1.21
   0  -4  -7    0.06    1.30
   0   4  -8   66.08    3.73
   0  -4   8   67.03    3.09
   0  -4  -8   65.46    2.89
   0  -4  -8   69.03    3.37
   0   4  -8   62.55    2.95
   0  -4   8   67.59    3.46
   0   4  -9  139.01    4.75
   0  -4  -9  136.94    4.64
   0  -4  -9  130.56    5.11
   0   4  -9  147.70    5.67
   0   4 -10  837.02   18.44
   0  -4 -10  841.84   17.98
   0   4 -10  801.80   17.12
   0  -4 -10  833.11   17.11
   0   4 -11  233.71    7.07
   0  -4 -11  225.48    7.62
   0   4 -11  240.86    8.13
   0  -4 -11  234.65    6.94
   0  -4  11  227.93    6.87
   0   4 -11  220.07    6.88
   0  -4 -12  134.34    5.12
   0   4 -12  123.61    5.97
   0   4 -12  121.52    4.91
   0   4 -12  125.76    5.09
   0  -4 -12  127.05    5.82
   0  -4 -13    3.10    1.76
   0  -4 -13    3.67    2.60
   0   4 -13    3.50    1.91
   0   4 -13    5.12    1.97
   0  -4 -14   30.99    3.25
   0  -4 -15   16.10    2.70
   0  -4 -16    8.12    2.04
   0   4 -16    8.39    2.07
   0   4 -17    8.56    1.52
   0  -4 -17    6.40    1.41
   0  -5   0    0.27    1.42
   0  -5   1  139.28    6.15
   0   5  -2 5884.35  106.62
   0  -5   2 5760.09  105.35
   0   5   3  598.83   16.44
   0   5  -3  605.60   16.80
   0   5   3  595.53   18.34
   0  -5   3  581.45   12.79
   0  -5   3  588.13   12.92
   0  -5   3  599.64   15.80
   0   5   4  644.38   18.07
   0   5   4  653.60   19.62
   0   5   4  591.67   12.02
   0   5  -4  621.57   17.75
   0  -5   4  637.40   13.49
   0  -5   4  633.48   16.84
   0  -5   4  586.58   12.46
   0   5   4  641.17   17.71
   0   5   5  170.67    8.66
   0   5   5  162.09    8.21
   0  -5   5  154.08    5.35
   0   5  -5  163.60    8.36
   0   5  -5  151.10    4.85
   0  -5   5  155.78    5.26
   0  -5  -6  131.69    4.27
   0  -5   6  132.16    4.90
   0  -5   6  136.30    5.09
   0   5  -6  138.35    4.81
   0   5  -6  144.21    8.31
   0   5  -7   24.39    2.48
   0  -5  -7   25.79    2.14
   0  -5   7   21.97    2.50
   0  -5   7   25.56    2.36
   0  -5  -8   34.16    2.64
   0  -5   8   33.88    2.77
   0   5  -8   37.26    3.10
   0  -5   8   38.15    3.14
   0   5  -9    4.86    2.36
   0  -5   9    2.64    1.99
   0  -5  -9    3.06    1.97
   0  -5  10   13.91    2.50
   0   5 -10   16.91    1.96
   0   5 -10   13.90    2.78
   0  -5 -10   15.71    2.52
   0  -5 -11   10.23    1.76
   0  -5  11   13.24    2.49
   0   5 -11   12.59    3.01
   0  -5 -11   14.03    2.77
   0  -5 -12    1.99    2.19
   0  -5  12    2.11    1.86
   0   5 -12    4.73    2.73
   0   5 -13    1.24    2.51
   0  -5 -13    3.11    2.22
   0   5 -14  220.70    7.42
   0  -5 -14  228.12    6.95
   0  -5 -15    7.43    1.92
   0   5 -15    8.95    2.25
   0  -5 -16   19.43    1.78
   0  -6   0 4578.63   81.42
   0  -6   1  271.53    7.68
   0  -6   1  260.38    7.28
   0  -6   1  285.58    9.96
   0  -6  -1  264.70    7.47
   0   6  -2  473.12   15.23
   0  -6   2  470.98   11.24
   0  -6   2  481.92   14.16
   0  -6  -2  480.20   11.19
   0  -6   3   16.97    2.26
   0  -6   3   22.92    2.43
   0   6  -3   22.44    3.97
   0  -6   3   19.62    2.95
   0  -6  -3   19.15    2.16
   0  -6   4  701.27   15.76
   0  -6  -4  713.38   15.03
   0  -6   4  733.19   16.04
   0  -6   5   18.90    2.56
   0   6  -5   16.08    1.91
   0  -6   6  115.55    5.02
   0   6  -6  112.95    4.51
   0  -6   6  118.77    5.14
   0  -6   7   57.60    3.65
   0   6  -7   53.76    3.45
   0  -6  -8  138.13    4.87
   0   6  -8  135.10    5.55
   0  -6   8  137.78    5.58
   0  -6   9  156.15    5.93
   0  -6  -9  168.00    5.62
   0   6  -9  158.21    6.27
   0   6 -10  518.81   13.09
   0  -6  10  529.14   12.96
   0  -6  10  484.26   11.86
   0  -6 -10  504.35   12.08
   0  -6 -11    6.99    2.10
   0   6 -11    7.56    2.70
   0  -6  11    5.58    2.30
   0   6 -12   35.83    3.57
   0  -6  12   30.05    2.73
   0  -6 -12   30.88    2.70
   0  -6 -13    4.57    1.75
   0  -6  13    5.27    1.59
   0   6 -13    4.10    2.25
   0   6 -14    1.73    1.97
   0  -6 -14   -0.28    1.48
   0  -6 -15    5.88    1.14
   0   6 -15    6.50    1.79
   0   6 -16   14.11    1.39
   0  -7   0    1.36    2.03
   0  -7   0    0.91    1.71
   0  -7  -1 1054.96   21.50
   0  -7  -1 1079.29   22.30
   0  -7   1 1077.22   22.49
   0  -7  -2  180.73    5.64
   0  -7   2  182.29    6.65
   0  -7  -2  194.73    6.56
   0  -7  -3  242.04    7.40
   0  -7   4  251.85    8.05
   0  -7  -4  244.53    7.22
   0  -7   5  177.16    6.68
   0   7  -6  145.74    5.17
   0  -7   6  147.64    6.32
   0  -7   7   16.27    3.19
   0   7  -7   23.99    2.56
   0  -7   8   59.43    4.18
   0   7  -8   61.41    3.74
   0  -7   8   62.30    4.32
   0   7  -9   55.85    3.68
   0  -7   9   56.42    3.95
   0  -7   9   55.83    4.15
   0  -7  10   -0.21    2.58
   0  -7  10    6.81    2.41
   0   7 -10    2.41    2.22
   0   7 -11   13.77    2.52
   0  -7  11   15.57    2.67
   0   7 -12    1.05    2.00
   0  -7  12    3.34    1.96
   0   7 -13  127.49    4.64
   0  -7  13  101.49    3.72
   0   7 -14    1.26    1.42
   0   7 -15   17.49    1.32
   0  -8   0   56.45    3.69
   0  -8   0   52.82    4.17
   0  -8  -1 1003.22   21.84
   0  -8  -1 1017.18   20.80
   0  -8   1  998.14   21.32
   0  -8   1  984.29   21.96
   0  -8   2   44.23    4.05
   0  -8  -2   52.29    3.11
   0  -8   2   49.40    3.77
   0  -8  -2   55.21    3.89
   0  -8  -3  126.36    5.45
   0  -8   3  118.71    5.51
   0  -8  -4  229.69    7.16
   0  -8   4  221.46    7.84
   0  -8   4  221.01    8.10
   0  -8   5  136.47    6.42
   0  -8   5  150.32    6.44
   0  -8   6   34.28    3.92
   0  -8   7   74.93    4.97
   0  -8   7   81.79    4.97
   0  -8   8    0.69    2.62
   0  -8   8    2.47    2.68
   0  -8   9   22.08    3.20
   0  -8   9   30.81    3.30
   0   8  -9   24.88    2.36
   0  -8  10    1.45    2.35
   0   8 -10    0.95    1.60
   0  -8  11   48.09    3.25
   0   8 -11   45.03    2.73
   0  -8  12   11.85    1.88
   0   8 -12    8.05    1.54
   0   8 -13   56.19    2.19
   0  -8  13   46.14    1.96
   0  -9   0   -0.96    3.17
   0  -9   0    1.25    2.09
   0  -9  -1   19.58    2.46
   0  -9  -1   13.55    3.41
   0  -9   1   17.98    2.88
   0  -9   1   10.22    3.47
   0  -9   2   30.03    3.34
   0  -9   2   28.02    3.97
   0  -9  -2   33.57    3.57
   0  -9  -3    8.81    2.83
   0  -9   3    3.22    2.46
   0  -9  -4   86.55    4.26
   0  -9   4   77.45    4.73
   0  -9   4   70.17    5.00
   0  -9   5   17.97    3.18
   0  -9   5   14.73    3.44
   0  -9   6   46.60    4.31
   0  -9   6   48.67    3.96
   0  -9   7   54.57    4.24
   0  -9   8   37.58    3.41
   0  -9   8   44.98    3.70
   0  -9   9   40.24    3.29
   0  -9   9   47.06    3.34
   0  -9  10    1.82    1.97
   0  -9  10   -4.35    2.22
   0  -9  11    8.81    1.81
   0  -9  12    6.22    1.23
   0 -10   0  984.42   20.17
   0 -10   0  965.26   21.29
   0 -10   1   82.74    5.13
   0 -10   1   84.18    4.22
   0 -10  -1   89.64    4.94
   0 -10  -1   76.80    3.67
   0 -10   2   53.05    4.45
   0 -10  -2   56.78    4.00
   0 -10   2   44.34    3.37
   0 -10  -3    2.05    2.61
   0 -10   3    2.12    2.27
   0 -10   3    5.92    3.39
   0 -10   4   -0.48    2.29
   0 -10  -4   -0.83    2.29
   0 -10   5    7.00    3.14
   0 -10   5    1.90    2.27
   0 -10   6   59.66    3.86
   0 -10   6   66.71    4.32
   0 -10   7   19.01    2.91
   0 -10   7    6.33    2.25
   0 -10   8   -5.16    2.81
   0 -10   9   -1.48    1.96
   0 -10   9    3.41    1.77
   0 -10  10   16.70    1.87
   0 -11   0   11.63    2.78
   0 -11   1   19.01    2.14
   0 -11  -1   20.95    3.16
   0 -11  -2   79.73    3.94
   0 -11   2   76.66    3.63
   0 -11   3   -1.06    2.08
   0 -11  -3    4.91    1.83
   0 -11   4   30.13    2.65
   0 -11   5   26.95    2.60
   0 -11   5   37.14    3.08
   0 -11   6    3.25    2.53
   0 -11   6    2.79    1.83
   0 -11   7    0.84    1.73
   0 -11   7   -0.92    2.17
   0 -11   8    5.98    1.39
   0 -12   0   47.28    2.44
   0 -12   1   31.12    2.30
   0 -12   2   34.73    2.46
   0 -12   3   -0.81    1.79
   0 -12   5    1.25    1.20
   1   0 -18    0.78    1.45
   1   0 -17   15.40    2.45
   1   0 -17   13.12    1.49
   1   0 -16   -0.07    1.69
   1   0 -16   -2.08    2.57
   1   0 -15  180.86    6.89
   1   0 -15  179.09    6.25
   1   0 -14    3.49    2.89
   1   0 -14    0.20    2.16
   1   0 -13 1100.93   23.59
   1   0 -13 1095.74   23.08
   1   0 -12    0.10    2.12
   1   0 -12    2.07    2.54
   1   0 -11    5.62    2.44
   1   0 -11    7.21    2.22
   1   0 -10    1.21    1.91
   1   0 -10    1.20    1.70
   1   0  -9  487.81   15.11
   1   0  -9  464.28   10.94
   1   0  -9  485.55   11.18
   1   0  -8    1.89    2.15
   1   0  -8    2.29    1.57
  -1   0   8    3.10    3.80
   1   0  -8    2.69    2.66
  -1   0   7    1.70    3.12
   1   0  -7    4.41    2.15
   1   0  -7    3.05    3.01
   1   0  -6    1.51    2.05
   1   0  -6    1.49    2.45
  -1   0   6    3.80    3.24
   1   0  -5  159.01    6.73
  -1   0   5  153.57    6.87
   1   0  -5  158.15    5.73
  -1   0   4    4.11    2.38
   1   0  -4    2.24    2.01
   1   0  -4    2.01    1.41
  -1   0   3  816.93   17.17
   1   0  -3  797.39   15.60
   1   0  -3  794.08   17.10
  -1   0   2    3.03    1.58
   1   0  -2    1.31    1.32
  -1   0   0    0.75    0.50
  -1   0   0    1.00    0.56
   1   0   1 1822.33   32.13
  -1   0  -1 1772.99   32.62
   1   0   2    0.47    1.29
  -1   0  -4    4.21    2.48
   1   0   4    2.42    1.94
   1   0   5 9999.00  176.13
  -1   0  -5 9998.89  176.30
   1   0   6    1.36    2.61
  -1   0  -6    0.86    2.74
   1   0   7 3985.98   77.43
  -1   0  -7 4042.96   77.45
  -1   0  -8    1.66    2.61
  -1   0  -8    0.83    1.48
   1   0   8    1.53    3.68
  -1   0  -9   76.47    3.58
  -1   0 -10    0.78    1.89
  -1   0 -11   26.50    2.79
  -1   0 -11   32.72    3.14
  -1   0 -12   -0.20    2.14
  -1   0 -12   -0.87    2.50
  -1   0 -13   87.17    4.90
  -1   0 -13   85.70    4.47
  -1   0 -14    1.17    2.02
  -1   0 -14    1.02    2.59
  -1   0 -15   81.68    4.04
  -1   0 -15   93.32    4.80
  -1   0 -16   -0.92    1.52
  -1   0 -16    1.23    2.17
  -1   0 -17   59.25    3.25
  -1   0 -18   -0.20    1.10
   1   1 -18    2.55    1.29
   1  -1 -18    3.10    1.54
   1  -1 -17  162.95    5.59
   1   1 -17  164.79    5.36
   1   1 -17  161.89    5.00
   1   1 -16    4.28    2.52
   1   1 -16    4.35    1.98
   1   1 -15   23.10    2.88
   1  -1 -15   22.90    2.33
   1   1 -15   21.51    3.24
   1  -1 -14    1.89    2.36
   1   1 -14    0.34    2.95
   1   1 -14    2.85    2.33
   1  -1 -14    1.51    1.82
   1   1 -14    0.55    2.23
   1   1 -13    2.72    2.68
   1   1 -13    2.33    2.68
   1  -1 -13    3.43    2.28
   1  -1 -13    2.85    1.96
   1   1 -13    3.56    2.44
   1   1 -12  462.22   12.07
   1   1 -12  460.57   11.86
   1   1 -12  476.59   12.28
   1  -1 -12  465.69   11.51
   1  -1 -12  475.52   11.92
   1   1 -11  541.66   12.93
   1   1 -11  539.11   12.87
   1  -1 -11  502.01   12.15
   1  -1 -11  510.47   12.45
   1   1 -11  519.58   12.54
   1   1 -10  111.71    4.77
   1  -1 -10  117.01    4.58
   1  -1 -10  114.10    4.42
   1   1 -10  103.99    4.63
   1   1 -10  104.94    4.39
   1  -1  -9  563.57   12.82
   1   1  -9  569.63   12.66
   1  -1  -9  552.58   16.52
   1   1  -9  576.03   12.82
   1   1  -9  583.78   12.90
   1  -1  -9  570.71   12.43
   1   1  -9  569.36   17.30
   1  -1  -9  568.45   12.58
  -1   1   8 1996.72   43.89
   1  -1  -8 2035.84   40.72
   1   1  -8 1931.50   36.03
   1   1  -8 1922.68   36.09
   1  -1  -8 1959.08   36.09
   1   1  -8 1987.38   41.27
   1  -1  -8 1955.99   35.86
   1   1  -8 1947.26   35.84
   1   1  -7  460.16   13.36
  -1   1   7  422.71   14.40
   1  -1  -7  448.27   12.78
   1  -1  -6  129.72    6.56
  -1   1   6  126.91    6.77
   1   1  -6  117.29    5.87
   1  -1  -6  132.26    5.63
   1  -1  -5   54.21    3.98
   1  -1  -5   52.14    3.23
  -1   1   5   48.67    4.11
   1  -1  -4  263.89    7.23
  -1   1   4  265.97    8.17
  -1   1   4  272.89    7.67
   1  -1  -4  248.67    7.87
   1  -1  -3 2195.05   41.50
  -1   1   3 2282.73   41.58
  -1   1   3 2245.36   41.61
  -1   1   3 2276.59   40.85
  -1  -1   2 2329.02   42.26
  -1   1   2 2293.40   41.55
   1  -1  -2 2349.50   42.00
  -1   1   2 2373.88   42.06
  -1   1   2 2385.42   42.22
   1  -1   0  576.81   11.22
   1   1   0  579.72   11.19
   1   1   2  105.03    3.75
   1  -1   2  112.80    3.81
   1  -1   2  116.08    3.81
  -1   1  -2  116.42    3.66
   1  -1   3 2408.88   44.61
  -1   1  -3 2444.49   44.48
   1  -1   4 4704.17   85.21
   1   1   4 4769.43   86.25
  -1  -1  -4 4776.28   85.77
  -1   1  -4 4725.94   85.04
  -1  -1  -5   24.07    3.27
   1  -1   5   28.95    3.42
  -1   1  -5   24.91    3.04
  -1   1  -6   77.25    5.11
  -1  -1  -6   85.40    5.53
   1  -1   6   74.53    5.40
  -1   1  -6   82.09    5.90
   1   1   7 2865.26   59.52
  -1  -1  -7 3004.19   59.07
   1  -1   7 2974.88   59.40
  -1   1  -7 2960.99   59.83
  -1  -1  -8   76.45    3.27
  -1  -1  -8   82.33    6.22
  -1   1  -8   64.13    6.38
   1   1   8   65.83    6.24
   1  -1   8   72.78    6.39
  -1   1  -8   71.68    3.23
  -1   1  -8   72.47    3.18
  -1   1  -8   72.07    3.47
  -1   1  -9   41.89    2.64
  -1  -1  -9   40.05    2.62
  -1   1  -9   37.59    2.72
  -1   1 -10  227.48    6.86
  -1   1 -10  215.26    6.84
  -1  -1 -10  218.17    6.99
  -1  -1 -10  241.15    6.96
  -1  -1 -10  219.99    6.49
  -1  -1 -11  470.79   11.86
  -1   1 -11  487.97   12.03
  -1   1 -11  480.82   11.99
  -1  -1 -11  466.08   11.32
  -1  -1 -11  474.13   12.08
  -1   1 -11  491.73   11.94
  -1  -1 -12   73.70    4.20
  -1   1 -12   61.75    4.15
  -1  -1 -12   67.95    3.73
  -1   1 -12   64.36    4.22
  -1  -1 -12   69.00    4.32
  -1   1 -12   69.63    4.16
  -1   1 -13  301.20    9.04
  -1  -1 -13  282.45    9.11
  -1   1 -13  297.69    8.93
  -1   1 -13  286.54    8.94
  -1  -1 -13  266.70    8.02
  -1  -1 -13  292.68    8.87
  -1   1 -14    4.82    2.33
  -1  -1 -14    6.63    2.83
  -1  -1 -14    4.29    1.83
  -1  -1 -14    4.22    2.47
  -1   1 -14    2.01    2.38
  -1   1 -14    3.78    2.58
  -1  -1 -15   30.81    3.10
  -1  -1 -15   32.91    3.45
  -1   1 -15   32.87    3.27
  -1   1 -15   33.44    3.06
  -1   1 -15   29.47    3.06
  -1  -1 -15   24.56    2.20
  -1   1 -16    2.97    1.89
  -1  -1 -16    4.04    2.02
  -1   1 -16    2.18    2.17
  -1   1 -16    3.08    1.85
  -1  -1 -16    4.34    2.39
  -1  -1 -17    8.32    2.13
  -1   1 -17    6.77    1.71
  -1   1 -17    7.50    1.42
  -1  -1 -18    4.65    1.38
   1   2 -18    0.31    0.81
   1  -2 -18    1.13    1.29
   1   2 -17    2.50    1.64
   1   2 -17    0.25    1.47
   1  -2 -17    0.42    1.90
   1  -2 -16   59.02    3.86
   1   2 -16   55.09    3.41
   1   2 -16   52.96    3.48
   1  -2 -15   28.05    3.46
   1   2 -15   33.77    3.38
   1   2 -15   29.44    3.21
   1   2 -14   63.75    3.95
   1   2 -14   62.06    4.23
   1  -2 -14   62.37    3.91
   1   2 -14   62.52    4.31
   1  -2 -14   62.94    4.49
   1  -2 -13   70.37    4.19
   1   2 -13   72.70    4.68
   1   2 -13   68.79    4.18
   1   2 -13   71.13    4.60
   1  -2 -13   74.42    4.68
   1   2 -12  261.39    8.09
   1   2 -12  279.85    8.80
   1  -2 -12  270.60    8.18
   1   2 -12  251.81    8.32
   1  -2 -12  262.63    7.40
   1  -2 -12  272.98    8.64
   1   2 -11   20.04    2.94
   1   2 -11   19.96    2.58
   1  -2 -11   17.89    2.10
   1   2 -11   21.92    2.72
   1  -2 -11   17.60    2.90
   1  -2 -11   19.39    2.43
   1   2 -10    5.88    2.17
   1  -2 -10    6.18    2.26
   1  -2 -10    2.56    1.35
   1   2 -10    2.41    2.18
   1   2 -10    4.69    1.86
   1  -2 -10    3.78    1.72
   1  -2  -9    3.88    1.87
   1   2  -9    4.48    1.92
   1   2  -9    6.05    3.72
   1   2  -9    4.29    1.58
   1  -2  -9    3.71    1.58
   1   2  -9    5.36    1.86
   1   2  -8  783.77   23.07
  -1   2   8  831.34   23.40
  -1   2   8  837.57   22.28
   1  -2  -8  822.23   16.72
   1   2  -8  811.49   21.86
   1   2  -8  781.85   16.53
   1   2  -8  805.01   16.38
   1  -2  -8  833.49   16.43
  -1   2   7  352.66   12.93
   1   2  -7  349.18   13.19
   1   2  -6  187.53    8.84
  -1   2   6  201.80    8.25
  -1   2   6  190.04    8.41
  -1   2   5  248.06    8.98
   1   2  -5  253.23    9.69
  -1   2   5  255.21    8.61
   1   2  -4 5134.40   95.70
  -1   2   4 5272.97   93.75
  -1   2   4 5415.32   94.48
  -1   2   4 5282.83   93.90
  -1  -2   4 5171.36   94.00
   1   2  -3   64.20    4.37
  -1   2   3   62.47    3.46
  -1   2   3   52.94    3.02
  -1   2   3   62.62    3.41
  -1  -2   3   60.41    3.23
  -1   2   2 2044.98   37.70
  -1  -2   2 2094.73   37.81
  -1   2   2 2094.35   37.87
  -1   2   1 2699.96   46.98
  -1  -2   1 2671.82   47.09
  -1   2   1 2639.52   47.07
  -1  -2  -1 5382.59   95.06
   1   2   1 5386.83   95.05
  -1   2  -2 1355.61   25.41
   1  -2   2 1366.62   25.39
   1   2   2 1319.45   25.40
   1   2   2 1346.19   26.85
   1   2   3  140.24    4.89
  -1   2  -3  133.25    5.02
   1   2   3  140.39    5.70
   1   2   4  537.45   13.99
   1   2   4  532.97   14.18
  -1   2  -4  504.83   12.93
   1  -2   4  517.63   13.21
   1   2   5  846.53   20.77
   1   2   5  820.89   20.59
  -1   2  -5  827.62   19.52
   1  -2   5  855.92   19.98
   1   2   5  821.82   20.36
  -1  -2  -5  823.31   20.10
   1  -2   6 2040.48   42.29
  -1   2  -6 1992.71   41.71
  -1  -2  -6 2081.17   42.53
   1   2   6 2074.99   43.15
   1   2   7  735.88   21.13
  -1  -2  -7  732.32   20.19
  -1   2  -7  736.31   19.98
   1  -2   7  735.07   20.42
  -1  -2  -8  290.64    7.40
  -1  -2  -8  286.13   11.90
  -1   2  -8  295.03    7.44
   1  -2   8  297.89   12.57
  -1   2  -8  298.17   13.29
  -1  -2  -8  292.68    7.73
  -1   2  -8  293.25    7.80
  -1  -2  -9   10.67    2.03
  -1   2  -9   11.06    2.01
  -1  -2  -9    9.71    1.88
  -1   2  -9   10.64    1.83
  -1   2 -10   27.90    2.71
  -1   2 -10   30.37    2.64
  -1  -2 -10   30.36    2.56
  -1  -2 -10   30.26    2.93
  -1   2 -11   57.96    3.61
  -1  -2 -11   52.68    3.77
  -1  -2 -11   57.38    3.52
  -1   2 -11   52.61    3.58
  -1   2 -11   58.00    3.93
  -1   2 -12    6.89    2.74
  -1  -2 -12    7.41    2.44
  -1   2 -12    4.04    2.14
  -1   2 -12    6.55    2.45
  -1   2 -13  114.66    5.52
  -1  -2 -13  121.31    5.35
  -1   2 -13  123.75    5.42
  -1   2 -13  116.22    5.34
  -1   2 -14  181.51    6.58
  -1   2 -14  183.08    6.54
  -1   2 -14  180.34    6.92
  -1  -2 -14  186.12    6.65
  -1   2 -15    3.11    2.31
  -1   2 -15    3.92    2.50
  -1  -2 -15    3.89    2.09
  -1   2 -15    4.46    2.08
  -1   2 -16   44.22    2.96
  -1   2 -16   39.79    3.02
  -1   2 -16   47.86    3.05
  -1  -2 -16   48.41    3.05
  -1   2 -17   12.50    1.75
  -1   2 -17   11.78    1.46
   1   3 -18   52.94    2.05
   1  -3 -18   55.37    2.18
   1  -3 -17   12.05    1.91
   1   3 -17   12.45    1.83
   1   3 -17    7.47    1.12
   1   3 -16    9.10    1.87
   1   3 -16    7.00    2.19
   1  -3 -16    7.05    2.37
   1   3 -15    9.90    2.29
   1  -3 -15   10.91    2.83
   1   3 -15    6.75    2.48
   1   3 -14   34.60    3.65
   1   3 -14   34.66    3.31
   1  -3 -14   37.00    3.54
   1   3 -13   21.79    3.07
   1  -3 -13   22.85    2.71
   1   3 -13   24.11    2.88
   1  -3 -13   24.08    3.35
   1   3 -13   21.91    3.38
   1  -3 -12 1098.16   23.68
   1   3 -12 1119.41   23.15
   1  -3 -12 1130.00   23.13
   1   3 -12 1124.49   23.36
   1  -3 -11    5.71    2.58
   1   3 -11    3.32    2.41
   1  -3 -11    7.82    1.99
   1   3 -11    6.37    2.10
   1  -3 -10  408.06   10.46
   1  -3 -10  398.63    9.88
   1   3 -10  387.95    9.88
   1   3 -10  398.03   10.24
   1  -3  -9  279.53    7.51
   1  -3  -9  282.53    7.90
   1   3  -9  280.59    7.83
   1   3  -9  294.82    7.64
   1   3  -9  288.60    8.22
  -1  -3   9  280.77    7.36
  -1   3   8  347.83   12.87
   1   3  -8  377.08    9.18
   1   3  -8  338.19    8.31
   1  -3  -8  353.70    8.76
  -1  -3   8  352.11   12.94
   1   3  -8  336.37    8.59
   1  -3  -8  353.17    8.37
  -1  -3   7   87.55    5.73
  -1   3   7   80.57    6.21
   1   3  -7   91.30    3.73
  -1   3   7   87.75    5.70
   1   3  -7   90.68    7.01
  -1   3   7   90.78    6.62
   1   3  -6   35.01    4.61
  -1   3   6   40.11    4.35
  -1  -3   6   45.08    3.91
  -1   3   6   43.03    4.53
  -1   3   6   36.43    3.60
  -1   3   5   31.07    3.55
   1   3  -5   26.67    3.95
  -1   3   5   23.43    2.67
  -1   3   5   31.08    3.64
  -1  -3   5   27.05    2.99
   1   3  -4   48.06    4.59
  -1   3   4   50.71    4.00
  -1  -3   4   52.34    3.41
  -1   3   4   59.08    3.86
  -1   3   4   52.63    3.24
  -1   3   4   53.91    3.89
   1   3  -3  195.15    7.85
  -1   3   3  188.46    6.50
  -1   3   3  181.90    6.28
  -1   3   3  191.16    7.06
  -1  -3   3  185.27    5.82
  -1   3   3  178.76    5.64
  -1   3   2 1130.08   21.09
  -1  -3   2 1090.97   21.02
  -1   3   2 1089.34   21.93
  -1  -3   1  807.26   18.27
  -1   3   1  845.32   16.54
   1  -3   0  142.29    3.42
  -1  -3   0  142.34    5.59
   1  -3   0  143.89    4.15
  -1  -3  -1 3215.29   57.95
   1   3   1 3068.14   57.75
   1   3   1 3117.31   54.54
   1  -3   1 3164.74   55.34
  -1   3  -1 3076.47   55.95
   1   3   2 9549.11  167.60
   1  -3   3  125.83    4.66
   1   3   3  133.03    4.77
   1   3   3  139.97    6.26
  -1   3  -3  124.25    5.17
   1   3   4  202.85    8.17
  -1   3  -4  202.26    7.40
   1   3   4  208.48    6.92
   1   3   4  218.34    8.74
   1  -3   4  204.62    6.85
   1   3   5  234.10    8.15
   1  -3   5  245.01    8.33
  -1   3  -5  250.80    8.94
   1   3   5  241.57    9.81
   1   3   5  241.31    9.63
   1   3   5  234.25    9.96
   1   3   6  657.31   17.24
   1   3   6  651.10   19.46
   1   3   6  692.11   19.69
   1   3   6  660.00   19.10
  -1   3  -6  696.62   18.16
   1   3   7   25.60    4.45
   1   3   7   22.97    3.79
   1   3   7   27.48    4.91
   1   3   7   18.72    3.07
  -1  -3  -7   20.92    2.02
  -1   3  -7   21.41    3.71
  -1   3  -7   21.04    2.06
  -1   3  -8  329.55    8.16
  -1  -3  -8  332.52    8.12
   1  -3   8  323.56    8.23
  -1   3  -8  341.51    8.65
  -1  -3  -8  329.98    8.59
  -1   3  -9    3.86    1.69
  -1  -3  -9    6.56    1.69
  -1   3  -9    4.23    1.57
   1  -3   9    4.47    1.57
  -1  -3  -9    6.76    1.95
  -1   3 -10  334.80    8.83
  -1  -3 -10  337.56    9.31
   1  -3  10  311.56    8.34
  -1  -3 -10  332.10    8.77
  -1   3 -10  324.16    8.67
  -1   3 -11  127.73    5.13
  -1   3 -11  127.18    5.21
  -1  -3 -11  135.55    5.76
  -1  -3 -11  128.82    5.21
  -1   3 -12   49.48    3.43
  -1  -3 -12   47.87    3.42
  -1   3 -12   47.49    3.92
  -1   3 -12   47.56    3.48
  -1  -3 -12   43.21    3.90
  -1  -3 -13   11.70    2.51
  -1   3 -13    7.77    2.73
  -1  -3 -13   12.42    2.93
  -1   3 -13    6.28    2.34
  -1   3 -13    8.95    2.39
  -1   3 -14   45.39    3.23
  -1  -3 -14   46.06    3.28
  -1   3 -14   44.33    3.25
  -1  -3 -14   47.54    3.90
  -1   3 -14   46.27    3.88
  -1  -3 -15    0.20    2.39
  -1   3 -15   -0.07    1.75
  -1   3 -15    0.10    2.26
  -1   3 -15    0.40    1.82
  -1  -3 -15   -0.08    1.75
  -1   3 -16    3.71    1.95
  -1  -3 -16    5.82    2.20
  -1  -3 -17    0.35    1.64
  -1   3 -17   -0.11    1.31
  -1  -3 -18    3.18    0.94
   1  -4 -17    8.40    1.45
   1   4 -17    7.07    1.53
   1  -4 -16   15.02    2.13
   1   4 -16   13.83    2.22
   1   4 -15   24.76    2.13
   1  -4 -15   29.17    3.00
   1  -4 -14   35.17    3.39
   1   4 -14   36.76    2.84
   1  -4 -13  127.46    5.54
   1   4 -13  111.80    4.83
   1   4 -12   18.81    3.26
   1   4 -12   19.09    2.79
   1  -4 -12   23.37    3.42
   1   4 -11   25.01    2.84
   1  -4 -11   22.26    2.89
   1   4 -11   24.06    3.36
  -1  -4  11   21.24    2.36
   1  -4 -11   26.02    2.46
   1   4 -11   22.17    2.51
  -1  -4  10   -0.33    1.77
   1   4 -10    0.32    2.34
   1   4 -10   -0.47    1.70
   1  -4 -10    1.02    2.23
   1  -4 -10    1.36    1.75
   1   4 -10    2.05    2.14
   1   4  -9   12.05    1.87
  -1  -4   9   10.02    1.96
   1  -4  -9   12.14    1.73
   1  -4  -9   11.61    2.14
   1   4  -9   10.30    2.08
   1   4  -9   14.00    2.52
  -1  -4   8   22.51    2.08
   1  -4  -8   19.22    2.14
   1   4  -8   25.45    1.97
   1   4  -8   24.20    2.54
   1  -4  -8   24.73    1.89
   1   4  -8   23.55    2.20
  -1  -4   7  357.86    8.75
   1  -4  -7  361.56    8.67
  -1   4   7  354.40   13.32
  -1   4   7  367.33   14.10
  -1   4   7  379.13   13.98
   1   4  -7  366.83    9.14
  -1   4   7  351.40   12.03
  -1  -4   7  345.87   11.97
   1   4  -6  445.72   15.51
   1   4  -6  438.05   10.16
  -1   4   6  453.09   12.98
  -1   4   6  452.69   14.54
  -1   4   6  441.68   14.50
  -1   4   6  463.15   15.31
  -1  -4   6  423.64   12.78
  -1   4   5  213.34    8.62
   1   4  -5  205.70    9.69
  -1  -4   5  200.64    7.44
  -1   4   5  222.33    8.94
  -1   4   5  210.37    9.27
  -1   4   5  206.89    7.33
  -1   4   4   14.58    3.17
  -1   4   4   19.66    2.15
  -1  -4   4   18.34    2.15
  -1   4   4   17.48    2.56
  -1   4   4   17.55    2.94
   1   4  -3 1773.45   38.20
  -1  -4   3 1802.47   33.38
  -1   4   3 1797.19   33.26
  -1   4   3 1762.15   35.41
  -1   4   3 1833.25   35.80
  -1  -4   3 1790.61   37.24
  -1   4   2  240.54    7.36
  -1  -4   2  230.17    8.50
  -1  -4   1  864.40   20.17
  -1  -4   0 2484.81   48.13
   1  -4   1  138.82    4.81
  -1  -4  -1  147.03    6.40
  -1   4  -2    4.14    2.00
   1   4   2    5.12    0.85
   1  -4   2    5.59    1.42
   1   4   2    5.10    2.18
  -1   4  -3  699.65   16.53
   1   4   3  703.34   18.24
  -1   4  -4   67.56    4.54
   1  -4   4   68.51    3.62
   1   4   4   73.55    6.05
   1   4   4   73.62    5.34
   1   4   4   68.16    3.73
  -1   4  -5 1119.29   25.31
   1   4   5 1086.17   27.12
   1  -4   5 1133.00   23.94
   1   4   5 1098.10   23.89
   1  -4   5 1064.15   21.34
   1   4   5 1060.26   27.61
   1   4   5 1133.65   27.55
   1   4   6  676.97   17.91
  -1  -4  -6  709.81   14.62
  -1   4  -6  713.32   19.12
   1  -4   6  737.82   18.21
   1  -4   6  715.35   15.01
   1   4   6  728.34   21.27
   1  -4   6  690.31   14.72
   1   4   6  703.89   20.81
  -1   4  -7  107.49    4.09
  -1  -4  -7  123.48    4.34
   1  -4   7  107.77    4.02
   1   4   7   96.52    5.99
  -1   4  -7  110.01    6.90
   1  -4   7  106.24    4.29
   1  -4   7   94.35    5.96
   1  -4   8    5.82    1.55
  -1  -4  -8    7.27    1.92
  -1   4  -8    8.35    1.57
  -1  -4  -8    7.40    1.42
   1  -4   8    6.47    1.83
  -1   4  -8    6.06    1.82
  -1  -4  -9    6.24    1.97
  -1   4  -9    6.54    1.68
   1  -4   9    6.16    1.88
  -1   4  -9    5.03    1.65
  -1   4 -10  694.15   15.95
  -1  -4 -10  652.52   15.46
  -1  -4 -10  693.45   14.80
  -1   4 -10  667.86   14.79
   1  -4  10  652.24   15.01
  -1  -4 -11  189.46    6.15
  -1   4 -11  179.61    7.06
  -1  -4 -11  195.66    6.95
  -1   4 -11  180.94    6.17
  -1   4 -12    4.86    1.95
  -1  -4 -12    8.76    2.99
  -1  -4 -12    6.44    2.10
  -1  -4 -13  113.56    4.72
  -1   4 -13  121.28    4.85
  -1  -4 -14   87.09    4.63
  -1   4 -14   84.06    3.88
  -1  -4 -14   85.59    3.83
  -1  -4 -15   45.66    3.31
  -1   4 -15   46.25    3.44
  -1  -4 -16   59.36    3.20
  -1   4 -16   65.92    3.40
  -1  -4 -17   29.26    1.88
  -1   4 -17   28.66    1.91
   1  -5 -16    5.78    1.31
   1   5 -16    4.35    1.68
   1  -5 -15   32.15    2.51
   1   5 -15   31.25    2.87
   1  -5 -14   28.25    2.82
   1   5 -14   30.85    3.24
   1  -5 -13    1.26    2.03
   1   5 -13    0.78    2.59
  -1  -5  12   45.78    3.05
   1  -5 -12   49.45    3.55
   1   5 -12   47.47    4.05
  -1  -5  11 1193.43   24.75
   1   5 -11 1263.10   26.02
   1  -5 -11 1240.01   25.04
   1  -5 -10   27.81    2.83
  -1  -5  10   31.85    3.05
   1   5 -10   32.43    3.49
   1  -5  -9  473.87   11.20
   1   5  -9  465.79   11.88
  -1  -5   9  463.79   11.65
  -1  -5   9  433.33   10.88
   1   5  -8    2.58    2.01
  -1  -5   8    0.55    1.89
  -1  -5   8    2.18    1.88
   1  -5  -8    3.11    1.61
  -1  -5   7  282.44    7.96
   1   5  -7  295.66    8.06
   1  -5  -7  284.79    7.34
  -1   5   6    0.23    1.68
  -1   5   6    3.08    2.59
   1   5  -6    1.43    1.48
  -1  -5   6   -1.42    2.00
   1   5  -5  138.79    4.59
  -1  -5   5  146.86    7.89
  -1  -5   5  145.47    5.12
  -1   5   5  141.71    7.15
   1   5  -5  148.54    8.71
  -1   5   5  145.25    7.50
   1   5  -4    1.67    2.92
  -1   5   4    2.71    2.15
  -1  -5   4    2.71    2.12
  -1  -5   4    2.62    1.56
  -1   5   4    0.72    0.82
  -1   5   4   -0.48    2.69
  -1   5   4    0.99    1.72
  -1   5   3 1891.28   37.99
  -1  -5   3 1887.18   39.62
  -1  -5   3 1860.73   34.84
   1   5  -3 1899.25   41.06
  -1   5   3 1841.33   37.59
  -1   5   3 1809.65   40.76
  -1  -5   2   63.43    4.69
  -1  -5   1    9.94    2.40
  -1  -5   0   66.12    4.70
   1  -5   1 8653.49  149.28
  -1   5  -1 8392.71  150.11
  -1  -5  -1 8479.91  152.93
   1  -5   2  493.82   12.26
  -1   5  -2  469.73   12.77
   1   5   3 1594.40   35.92
   1  -5   3 1636.01   30.69
  -1   5  -3 1628.53   33.42
   1  -5   3 1604.64   30.50
   1  -5   3 1625.66   32.51
   1   5   4  108.70    3.75
  -1   5  -4  118.91    6.10
   1  -5   4  111.82    4.35
   1  -5   4  114.40    5.47
   1  -5   4  112.54    4.05
   1   5   4  116.40    7.06
   1  -5   5   14.90    2.17
  -1   5  -5   15.46    2.82
   1  -5   5   19.12    2.11
   1  -5   6   34.06    2.68
   1  -5   6   35.77    2.79
  -1   5  -6   35.93    2.33
  -1  -5  -6   31.16    2.24
  -1  -5  -7  991.39   20.02
  -1   5  -7  998.02   19.90
   1  -5   7  980.60   20.48
   1  -5   7 1002.66   20.76
   1  -5   8    5.84    2.26
   1  -5   8    4.48    1.82
  -1   5  -8    2.72    1.72
  -1  -5  -8    4.08    1.79
   1  -5   9  653.48   14.66
   1  -5   9  652.45   15.34
  -1  -5  -9  672.53   15.17
  -1   5  -9  672.66   15.73
  -1   5 -10    4.94    1.63
  -1  -5 -10    8.23    2.34
  -1   5 -10    5.81    2.80
  -1  -5 -11   62.43    3.16
  -1   5 -11   55.95    3.09
  -1  -5 -11   61.79    3.99
  -1   5 -11   66.04    4.44
  -1  -5 -12    7.48    2.49
  -1   5 -12    6.25    1.66
  -1   5 -12    6.73    2.92
  -1  -5 -12    5.51    1.57
   1  -5  12    2.99    1.84
  -1   5 -13   15.65    2.96
  -1  -5 -13    9.64    2.45
  -1  -5 -14    2.68    2.08
  -1   5 -14    0.49    2.28
  -1   5 -15   23.87    2.57
  -1  -5 -15   22.25    2.26
  -1  -5 -16    0.73    1.22
   1   6 -16    4.68    1.17
   1   6 -15   15.17    2.02
   1   6 -14   25.62    2.71
   1  -6 -14   22.66    1.90
   1  -6 -13  124.35    4.46
   1   6 -13  127.60    5.39
   1  -6 -12    1.65    1.81
  -1  -6  12    8.20    2.19
   1   6 -12    2.55    2.44
  -1  -6  11   29.79    2.96
   1   6 -11   24.10    3.13
   1  -6 -11   26.74    2.56
   1   6 -10   10.54    2.58
  -1  -6  10    9.45    2.59
   1  -6 -10    8.79    2.00
  -1  -6   9   -1.70    2.52
  -1  -6   9    4.55    2.48
   1   6  -9    0.31    2.21
  -1  -6   8    2.95    2.31
   1   6  -8    4.05    2.21
  -1  -6   8    3.72    2.33
  -1  -6   7  206.66    7.09
   1   6  -7  200.31    6.50
  -1  -6   7  201.21    6.88
  -1  -6   6    6.62    2.34
  -1  -6   6   10.72    2.48
   1   6  -6   12.34    1.93
   1   6  -5   73.32    3.32
  -1  -6   5   70.02    4.10
  -1  -6   4   61.15    3.72
   1  -6  -4   64.31    3.12
   1  -6  -3   52.37    2.96
  -1  -6   3   58.18    3.51
   1  -6  -2    0.75    1.51
  -1  -6   2    1.52    1.87
  -1  -6   1   92.91    4.28
  -1  -6   1   91.02    5.98
   1  -6  -1  101.28    4.24
  -1  -6   1   97.32    4.08
   1  -6  -1  107.41    3.91
  -1  -6   0  849.66   17.49
  -1  -6   0  850.99   17.99
   1  -6   0  850.24   17.93
  -1  -6   0  866.03   22.58
   1  -6   0  850.60   17.42
  -1  -6  -1  241.04    6.61
   1  -6   1  232.63    6.79
  -1  -6  -1  240.45    7.13
   1  -6   1  256.87    7.33
  -1  -6  -2  363.39    8.70
   1  -6   2  373.89    9.40
  -1  -6  -2  379.35    9.43
   1  -6   3  291.19    8.22
   1  -6   3  288.11    8.06
  -1  -6  -3  285.39    7.71
  -1  -6  -4   21.76    2.18
   1  -6   4   19.62    2.49
   1  -6   4   20.55    2.49
   1  -6   5 1446.60   28.81
   1  -6   6  330.70    9.39
   1  -6   6  326.98    9.31
  -1  -6  -7  839.30   17.43
   1  -6   7  869.43   18.90
   1  -6   7  831.93   18.54
  -1   6  -7  846.04   18.27
  -1   6  -8    3.63    2.23
  -1  -6  -8    1.59    1.68
   1  -6   8    1.09    1.97
   1  -6   8   -0.66    2.41
   1  -6   9  159.21    6.07
  -1  -6  -9  164.76    5.74
  -1   6  -9  164.14    6.43
  -1   6 -10    3.97    2.60
   1  -6  10    4.21    2.07
  -1  -6 -10    5.03    2.13
   1  -6  11   27.31    2.96
  -1   6 -11   30.74    3.32
  -1  -6 -11   30.91    2.85
  -1   6 -12   20.20    2.96
   1  -6  12   21.52    2.51
  -1  -6 -12   22.44    2.58
   1  -6  13   86.91    3.52
  -1  -6 -13   91.87    4.02
  -1   6 -13   93.67    4.63
  -1  -6 -14   28.62    2.24
  -1   6 -14   27.59    2.69
  -1   6 -15   17.39    1.99
  -1  -6 -15   14.49    1.37
  -1   6 -16    1.41    0.95
   1   7 -15    5.91    1.04
   1   7 -14    0.45    1.40
  -1  -7  13   17.57    1.84
   1   7 -13   24.57    2.40
   1   7 -12  127.16    5.09
  -1  -7  12  134.31    4.94
   1   7 -11   69.99    3.99
  -1  -7  11   73.42    4.14
  -1  -7  10  193.80    7.02
  -1  -7  10  175.85    6.36
   1   7 -10  198.18    6.70
  -1  -7   9   96.40    4.83
   1   7  -9   85.34    4.41
  -1  -7   9   91.30    4.97
   1   7  -8  223.30    7.19
  -1  -7   8  245.35    8.19
  -1  -7   8  241.40    7.95
  -1  -7   7   28.78    3.57
  -1  -7   7   30.16    3.55
   1   7  -7   33.26    2.80
  -1  -7   6  109.91    5.39
  -1  -7   6  109.13    5.48
  -1  -7   5   35.27    3.63
  -1  -7   4   57.91    4.16
   1  -7  -4   53.97    3.31
  -1  -7   4   59.89    3.91
  -1  -7   3   55.49    3.81
   1  -7  -3   55.05    3.34
  -1  -7   2  174.59    6.19
   1  -7  -2  167.62    6.02
  -1  -7   1  353.82    9.99
  -1  -7   1  356.19    9.56
   1  -7  -1  363.75    9.78
  -1  -7   0  808.42   17.41
   1  -7   0  815.92   17.41
   1  -7   0  826.43   18.00
  -1  -7   0  795.79   17.98
  -1  -7  -1  409.02   10.61
   1  -7   1  396.91   10.31
  -1  -7  -1  395.23    9.91
   1  -7   1  390.39   10.64
   1  -7   2  439.92   11.15
  -1  -7  -2  441.36   11.20
   1  -7   2  436.14   11.45
  -1  -7  -2  431.13   10.33
   1  -7   3  250.52    7.98
  -1  -7  -3  265.26    7.79
   1  -7   4   39.15    3.44
  -1  -7  -4   45.67    3.25
   1  -7   4   33.89    3.41
   1  -7   5   65.86    4.15
   1  -7   6  345.96   10.02
  -1   7  -6  322.34    8.74
   1  -7   7  288.62    8.98
   1  -7   7  291.31    8.83
   1  -7   8   43.32    3.75
  -1   7  -8   45.41    3.37
  -1   7  -9  146.29    5.80
   1  -7   9  137.70    5.82
   1  -7  10   -3.20    2.55
  -1   7 -10    1.22    2.15
   1  -7  10    1.26    2.15
  -1   7 -11   45.19    3.40
   1  -7  11   46.76    3.48
   1  -7  12   85.71    3.92
  -1   7 -12   85.28    4.18
   1  -7  13    9.01    1.41
  -1   7 -13   10.43    1.96
  -1   7 -14   22.19    1.94
   1   8 -13    9.78    1.11
   1   8 -12   38.68    2.22
  -1  -8  12   40.18    2.73
   1   8 -11    0.32    1.41
  -1  -8  11    5.42    2.17
   1   8 -10   52.88    3.00
  -1  -8  10   46.29    3.66
  -1  -8   9   23.02    3.18
   1   8  -9   21.48    2.20
  -1  -8   8   62.00    4.32
  -1  -8   8   51.54    4.12
  -1  -8   7    5.62    2.82
  -1  -8   7    8.22    3.16
  -1  -8   6    1.19    3.10
  -1  -8   5    4.34    3.37
  -1  -8   5    3.84    2.66
   1  -8  -4   35.91    3.10
  -1  -8   4   34.25    3.59
  -1  -8   4   31.94    3.99
  -1  -8   3   28.68    3.37
   1  -8  -3   27.93    3.12
   1  -8  -2   15.68    2.08
   1  -8  -2   20.59    2.87
  -1  -8   2   15.07    2.85
  -1  -8   2   11.08    3.31
   1  -8  -1    6.31    2.05
  -1  -8   1    7.41    2.54
  -1  -8   1    5.86    3.12
   1  -8  -1    9.88    2.66
  -1  -8   0 1703.52   33.26
   1  -8   0 1702.47   34.06
  -1  -8   0 1711.11   34.02
  -1  -8  -1    2.93    2.03
  -1  -8  -1   -0.33    2.82
   1  -8   1    3.38    2.65
  -1  -8  -2    2.03    2.80
  -1  -8  -2    1.85    1.80
   1  -8   2    1.54    2.56
  -1  -8  -3   61.89    4.08
   1  -8   4   82.27    4.92
  -1  -8  -4   87.00    4.40
  -1  -8  -5    4.44    2.66
   1  -8   5    7.25    2.92
   1  -8   6  194.73    7.42
   1  -8   7   22.63    3.55
   1  -8   8   35.26    3.59
  -1   8  -8   32.54    2.58
   1  -8   8   33.37    3.51
  -1   8  -9   16.92    2.17
   1  -8   9   19.33    2.96
   1  -8   9   21.05    2.93
   1  -8  10   11.68    2.29
  -1   8 -10   10.70    1.91
   1  -8  10    8.76    2.55
   1  -8  11    1.58    1.99
  -1   8 -11    2.07    1.54
   1  -8  12    9.53    1.75
  -1   8 -12    7.27    1.48
  -1   8 -13    1.15    0.90
  -1  -9  12   17.94    1.47
  -1  -9  11    9.55    1.98
  -1  -9  10   68.05    3.75
  -1  -9  10   64.13    3.24
  -1  -9   9   34.85    3.11
  -1  -9   9   26.73    3.43
  -1  -9   8   99.80    4.95
  -1  -9   8  116.97    5.17
  -1  -9   7   25.87    3.79
  -1  -9   6    1.90    2.83
  -1  -9   6    7.95    3.38
  -1  -9   5    5.85    3.33
  -1  -9   5    0.23    2.56
   1  -9  -4    3.43    2.19
  -1  -9   4    4.53    3.59
  -1  -9   4    3.41    2.70
   1  -9  -3  111.38    5.20
  -1  -9   3  108.76    5.46
  -1  -9   2   73.86    5.19
  -1  -9   2   71.38    4.33
   1  -9  -2   63.14    4.37
  -1  -9   1   43.49    4.44
   1  -9  -1   33.97    3.61
   1  -9  -1   34.96    2.85
  -1  -9   1   38.41    3.43
   1  -9   0   88.04    4.42
   1  -9   0   82.10    5.18
  -1  -9   0   91.24    4.48
  -1  -9   0   88.48    5.45
   1  -9   1  309.32    9.06
  -1  -9  -1  289.60    8.53
   1  -9   1  301.02    9.84
  -1  -9  -2   82.43    3.98
  -1  -9  -2  101.68    5.25
   1  -9   2   92.39    4.82
   1  -9   2   89.55    5.41
  -1  -9  -3   18.55    3.16
   1  -9   3   10.28    2.68
   1  -9   4   49.83    3.96
  -1  -9  -4   42.79    3.84
   1  -9   5    4.87    3.18
   1  -9   5    4.76    2.74
   1  -9   6    7.93    2.65
   1  -9   6    3.94    3.26
   1  -9   7   73.08    4.62
   1  -9   8    8.80    2.65
   1  -9   8    8.16    2.60
   1  -9   9    5.92    2.28
   1  -9   9    2.39    2.27
   1  -9  10   12.57    1.96
   1  -9  10    7.24    2.07
   1  -9  11   20.79    2.05
   1  -9  12   17.40    1.37
  -1 -10  10    0.95    1.47
  -1 -10   9    8.75    2.11
  -1 -10   9    6.67    2.10
  -1 -10   8   -0.27    2.80
  -1 -10   7    2.24    3.45
  -1 -10   6   12.82    3.30
  -1 -10   6    2.90    2.28
  -1 -10   5   20.74    2.90
  -1 -10   5   26.71    3.74
  -1 -10   4   18.47    2.83
   1 -10  -4   14.91    2.40
  -1 -10   3   46.94    4.29
   1 -10  -3   46.35    3.31
  -1 -10   3   44.39    3.57
  -1 -10   2    6.71    2.44
  -1 -10   2   11.62    3.58
   1 -10  -2    4.66    2.59
   1 -10  -1   85.72    4.71
  -1 -10   1   78.00    4.34
  -1 -10   1   92.42    5.42
  -1 -10   0   16.83    2.58
   1 -10   0   16.54    3.24
   1 -10   0   21.68    2.38
  -1 -10  -1   19.08    2.32
   1 -10   1   23.70    2.61
   1 -10   1   18.14    3.39
  -1 -10  -2   12.73    3.61
   1 -10   2   17.19    3.47
   1 -10   2   21.10    2.71
  -1 -10  -3  127.15    5.53
   1 -10   3  132.81    6.06
   1 -10   3  136.30    5.54
  -1 -10  -4   14.78    2.61
   1 -10   4   17.98    2.71
   1 -10   5  110.57    5.37
   1 -10   5  112.72    4.98
   1 -10   6   19.69    3.10
   1 -10   6   18.49    2.70
   1 -10   7   58.49    3.73
   1 -10   7   47.49    3.31
   1 -10   8   16.45    2.27
   1 -10   9    7.38    1.77
   1 -10   9    1.62    1.96
   1 -10  10    2.94    1.23
  -1 -11   7    4.90    2.02
  -1 -11   7    2.23    1.64
  -1 -11   6   -0.06    2.64
  -1 -11   6   -0.18    1.85
  -1 -11   5   -0.06    1.99
  -1 -11   5   -5.82    3.22
  -1 -11   4   -0.47    2.14
   1 -11  -3    4.81    1.77
  -1 -11   3    3.13    1.98
  -1 -11   2   -7.09    3.73
   1 -11  -2   -6.19    2.50
  -1 -11   2    0.96    1.91
  -1 -11   1   41.93    2.68
  -1 -11   1   39.91    4.09
   1 -11   0   26.22    2.89
  -1 -11   0   13.12    3.35
   1 -11   1  224.41    6.79
  -1 -11  -1  209.06    6.63
   1 -11   2   24.26    3.05
  -1 -11  -2   16.00    2.79
   1 -11   2   17.43    2.03
   1 -11   3   72.77    4.00
   1 -11   3   75.74    3.32
   1 -11   4    1.71    1.62
   1 -11   5    7.03    1.76
   1 -11   5   13.91    2.49
   1 -11   6    6.32    1.66
   1 -11   6   11.24    2.19
   1 -11   7   27.81    2.38
   1 -11   7   38.23    2.24
   1 -11   8    2.08    1.18
  -1 -12   3   18.79    2.03
  -1 -12   2    6.54    1.83
  -1 -12   1   11.47    1.97
  -1 -12   0   10.74    1.74
   1 -12   0    7.08    1.57
   1 -12   1   -2.88    1.67
   1 -12   2   15.01    1.94
   1 -12   3   11.84    1.84
   1 -12   4    3.46    1.42
   2   0 -18  114.67    3.81
   2   0 -17    0.60    1.12
   2   0 -17    0.93    2.14
   2   0 -16  165.69    5.46
   2   0 -16  167.83    6.29
   2   0 -15    1.01    1.98
   2   0 -15    2.06    2.99
   2   0 -14   20.19    2.89
   2   0 -14   15.23    3.42
   2   0 -13    0.94    2.09
   2   0 -13   -0.12    2.82
   2   0 -12  111.15    5.46
   2   0 -12   97.89    4.81
   2   0 -11    1.77    1.93
   2   0 -11    1.01    2.45
   2   0 -10 2051.03   39.52
   2   0 -10 2137.50   39.46
   2   0  -9    1.48    1.68
   2   0  -8 1347.35   27.56
   2   0  -8 1256.37   24.78
   2   0  -8 1317.75   31.95
   2   0  -7    1.06    1.52
   2   0  -7    0.64    2.88
  -2   0   7    1.80    3.03
   2   0  -6    7.19    2.89
   2   0  -6    7.44    1.78
  -2   0   6    9.13    3.40
   2   0  -5    2.72    1.30
   2   0  -5   -0.59    2.64
   2   0  -4  199.50    4.85
   2   0  -4  191.73    7.24
   2   0  -3    1.34    2.09
  -2   0   1    1.03    0.53
  -2   0   0  432.56    8.57
  -2   0   0  341.89    8.07
  -2   0  -1    2.21    1.72
   2   0   1    2.55    1.09
  -2   0  -1    2.18    1.21
  -2   0  -2   18.18    2.76
   2   0   2   19.09    1.98
   2   0   3   -0.09    1.67
  -2   0  -3    1.57    2.44
   2   0   3   -0.09    1.48
   2   0   4 9056.99  159.17
   2   0   5    1.60    2.47
  -2   0  -6  617.51   18.05
   2   0   6  648.82   17.57
   2   0   7    6.13    3.32
  -2   0  -7    1.18    3.84
  -2   0  -8  346.98    8.65
  -2   0  -8  352.95    8.91
   2   0   8  338.00   13.70
  -2   0  -9    0.08    1.67
  -2   0 -10  610.69   14.12
  -2   0 -11    1.11    2.20
  -2   0 -12  714.31   16.49
  -2   0 -12  748.14   16.95
  -2   0 -13   -1.01    2.72
  -2   0 -13    0.90    2.06
  -2   0 -14   84.94    4.76
  -2   0 -14   86.97    4.32
  -2   0 -15   -0.16    1.69
  -2   0 -15   -1.18    2.30
  -2   0 -16    9.05    2.28
  -2   0 -16    7.86    1.57
  -2   0 -17   -0.63    1.60
  -2   0 -18   17.79    1.29
   2   1 -18    6.12    1.39
   2   1 -17   24.09    2.54
   2   1 -17   20.29    1.95
   2   1 -16   69.37    3.71
   2   1 -16   67.47    3.98
   2  -1 -16   62.71    2.83
   2  -1 -15   50.20    3.08
   2   1 -15   54.24    4.12
   2   1 -15   55.16    3.79
   2  -1 -14   25.63    2.62
   2   1 -14   26.87    3.20
   2   1 -14   27.25    3.60
   2   1 -13   32.82    3.39
   2   1 -13   30.51    3.15
   2   1 -13   31.44    3.68
   2  -1 -13   43.34    3.28
   2  -1 -13   40.74    3.45
   2  -1 -12 1347.32   26.98
   2   1 -12 1367.90   27.34
   2  -1 -12 1312.00   27.63
   2  -1 -12 1329.28   27.24
   2   1 -12 1367.86   27.80
   2   1 -12 1362.15   27.58
   2   1 -11  472.55   11.86
   2  -1 -11  495.30   12.36
   2   1 -11  470.98   12.26
   2  -1 -11  483.74   11.74
   2   1 -11  479.28   12.20
   2  -1 -11  503.03   12.05
   2   1 -10   55.38    3.64
   2  -1 -10   55.69    3.58
   2   1 -10   55.37    3.47
   2   1 -10   54.68    3.28
   2  -1 -10   56.89    3.26
   2  -1 -10   57.23    3.36
   2  -1  -9  393.64    9.71
   2  -1  -9  415.80    9.91
   2   1  -9  424.57   10.20
   2   1  -9  404.59    9.85
   2   1  -9  410.31   10.15
   2  -1  -9  408.29   10.16
  -2  -1   8  225.36   10.27
  -2   1   8  213.30   10.77
   2   1  -8  212.00    6.31
  -2   1   8  237.44   10.44
   2   1  -8  218.20    6.34
   2   1  -8  209.13    6.03
   2  -1  -8  228.26    6.17
   2  -1  -8  225.18    6.40
   2   1  -8  226.35   10.95
   2   1  -8  230.29    8.34
  -2   1   7  658.01   19.14
  -2  -1   7  656.16   18.46
   2   1  -7  662.82   16.23
   2  -1  -7  663.77   18.69
  -2   1   7  670.03   18.52
   2   1  -7  664.03   19.51
   2   1  -6  675.68   18.57
  -2  -1   6  667.28   17.63
  -2   1   6  655.29   17.93
   2  -1  -6  650.90   17.45
   2   1  -6  671.55   15.44
  -2   1   6  646.90   17.31
  -2  -1   5 3247.37   62.86
  -2   1   5 3390.40   63.24
   2  -1  -5 3377.05   62.78
   2   1  -5 3293.25   63.93
  -2   1   5 3390.92   62.94
   2  -1  -4  166.85    6.28
  -2   1   4  178.65    6.65
   2   1  -4  174.26    7.37
  -2  -1   4  178.35    6.75
  -2   1   4  175.48    6.68
  -2  -1   3  221.54    7.05
  -2   1   3  219.32    6.98
   2   1  -3  234.14    7.96
  -2   1   3  217.70    5.33
  -2   1   3  213.84    6.78
   2  -1  -3  220.64    6.65
   2  -1  -2 4133.65   71.85
   2   1  -2 4047.57   72.94
  -2  -1   2 4063.49   73.06
  -2   1   2 4081.36   73.05
   2  -1  -2 4067.09   72.94
   2   1  -1 4131.76   72.31
   2  -1  -1 4013.89   72.28
   2  -1   0 3521.59   64.58
   2   1   0 3679.25   64.27
   2   1   0 3651.30   64.65
  -2  -1   0 3669.08   64.95
  -2  -1  -2 3426.15   62.31
   2   1   2 3441.86   62.55
   2  -1   2 3327.33   61.84
   2   1   2 3397.61   62.15
   2   1   2 3450.33   61.94
   2  -1   2 3458.29   60.48
   2   1   3 2136.10   40.77
  -2  -1  -3 2166.89   41.20
   2  -1   3 2062.61   39.43
   2   1   3 2081.78   41.48
   2  -1   3 2124.46   40.42
   2   1   3 2170.75   40.55
   2   1   4 2101.59   41.19
   2  -1   4 2103.14   40.69
   2   1   4 2038.09   40.58
   2  -1   4 2100.17   40.01
   2   1   4 2060.83   40.84
   2   1   5  624.39   16.45
   2   1   5  604.88   15.71
   2  -1   5  582.95   15.52
   2   1   5  618.60   16.17
   2  -1   5  596.27   15.53
   2   1   6 8334.20  150.71
   2  -1   6 8521.22  150.98
   2  -1   6 8643.76  151.02
   2   1   6 8645.77  151.92
  -2  -1  -6 8316.57  151.95
   2   1   7 3390.02   67.71
  -2   1  -7 3527.24   70.16
  -2  -1  -7 3522.99   69.18
   2  -1   7 3463.87   68.24
   2  -1   7 3496.70   68.04
   2   1   7 3416.70   68.91
  -2  -1  -8  470.39   10.86
   2  -1   8  473.86   16.29
  -2   1  -8  458.56   10.62
  -2   1  -8  464.15   10.59
  -2  -1  -8  455.56   10.58
  -2  -1  -9    1.14    1.58
  -2  -1  -9    1.82    1.80
  -2   1  -9    2.37    1.74
  -2   1  -9    2.14    1.58
  -2  -1 -10    9.70    2.17
  -2  -1 -10    7.72    2.25
  -2   1 -10    9.92    2.25
  -2   1 -10   10.64    2.25
  -2  -1 -11    1.57    2.23
  -2  -1 -11    1.64    2.15
  -2  -1 -11    1.74    1.80
  -2   1 -11    1.36    2.01
  -2   1 -11   -0.10    1.95
  -2   1 -12    1.16    2.26
  -2  -1 -12    3.61    2.58
  -2  -1 -12    1.31    1.87
  -2   1 -12    1.05    2.29
  -2   1 -12    1.83    2.41
  -2  -1 -12    3.14    2.19
  -2  -1 -13   -0.70    2.86
  -2  -1 -13    2.59    1.80
  -2   1 -13    1.64    2.41
  -2   1 -13    3.23    2.32
  -2   1 -13    2.04    2.44
  -2  -1 -13    3.54    2.27
  -2  -1 -14  107.60    5.41
  -2  -1 -14  110.57    4.47
  -2   1 -14  120.84    5.36
  -2  -1 -14  114.30    5.29
  -2   1 -14  121.31    5.38
  -2   1 -14  116.97    5.30
  -2   1 -15   55.22    3.66
  -2  -1 -15   59.33    3.95
  -2  -1 -15   51.64    3.62
  -2   1 -15   56.01    3.65
  -2   1 -15   51.93    3.49
  -2   1 -16  133.10    4.85
  -2  -1 -16  129.42    5.12
  -2   1 -16  134.10    4.97
  -2  -1 -16  137.36    4.96
  -2   1 -16  129.08    4.70
  -2   1 -17   15.11    1.43
  -2  -1 -17   19.60    2.22
  -2   1 -17   15.80    1.69
  -2  -1 -17   17.82    1.91
  -2   1 -17   17.81    1.83
  -2  -1 -18   16.44    1.39
   2  -2 -18    2.15    1.25
   2   2 -18    1.80    0.86
   2   2 -17   14.69    2.01
   2  -2 -17   15.29    2.25
   2   2 -17   14.17    1.88
   2   2 -16    1.37    2.08
   2   2 -16    1.74    2.23
   2  -2 -16    1.66    2.37
   2   2 -15   29.28    3.25
   2  -2 -15   21.45    3.21
   2   2 -15   24.04    3.08
   2   2 -14  180.28    6.94
   2   2 -14  185.65    7.00
   2  -2 -14  182.20    7.05
   2   2 -13    6.27    2.76
   2  -2 -13    6.41    2.80
   2   2 -13    6.39    3.03
   2  -2 -13    6.13    1.83
   2  -2 -12   17.63    3.28
   2   2 -12   13.43    2.54
   2  -2 -12   13.87    2.54
   2   2 -12   14.02    3.20
   2  -2 -12   14.76    2.19
   2   2 -12   12.56    2.80
   2   2 -11  980.01   20.96
   2  -2 -11  953.97   19.75
   2   2 -11  957.87   20.73
   2  -2 -11  966.32   20.82
   2   2 -11  953.16   20.34
   2  -2 -11  982.18   20.33
   2  -2 -10 1031.98   21.03
   2   2 -10 1082.02   22.15
   2   2 -10 1061.05   21.93
   2   2 -10 1077.27   21.58
   2  -2 -10 1055.22   21.88
   2  -2 -10 1034.13   21.46
   2   2  -9  814.87   17.99
   2  -2  -9  857.03   17.31
   2   2  -9  856.40   18.01
   2   2  -9  853.32   17.61
   2  -2  -9  870.79   18.05
   2  -2  -9  876.74   17.67
   2  -2  -8  455.22   10.70
  -2   2   8  458.87   16.22
   2   2  -8  459.03   10.83
   2  -2  -8  451.95   10.41
   2   2  -8  493.09   14.34
   2   2  -8  473.68   10.53
  -2   2   7  875.53   22.24
  -2  -2   7  823.10   21.97
  -2   2   7  870.43   22.82
  -2   2   6  102.52    5.94
  -2   2   6  113.44    6.39
  -2   2   5  838.80   20.16
  -2  -2   5  841.53   20.21
  -2   2   5  884.45   18.96
  -2   2   5  850.13   20.10
  -2   2   4 3194.52   57.64
  -2   2   4 3129.33   59.00
  -2  -2   4 3157.80   59.16
  -2   2   4 3186.23   58.81
  -2   2   3  420.58   10.13
  -2   2   3  432.98   10.51
  -2  -2   3  420.58   10.97
  -2   2   3  422.58   10.90
  -2   2   2 1408.19   27.70
  -2  -2   2 1441.25   27.74
  -2   2   2 1434.50   26.45
   2  -2  -2 1414.97   27.67
   2   2  -2 1414.52   27.70
   2   2  -1 5063.26   91.28
   2  -2  -1 5315.31   91.39
   2   2   0 1012.08   20.05
   2  -2   0  990.76   20.04
   2   2   0 1035.92   20.84
  -2   2  -1    3.23    1.33
  -2  -2  -1    4.41    1.43
   2   2   2 2428.44   46.45
   2  -2   3   98.40    4.08
   2  -2   3   98.37    4.51
   2   2   3  103.03    4.64
   2   2   3   98.75    5.63
   2  -2   4 1110.85   23.61
   2   2   4 1071.02   23.55
   2  -2   4 1082.89   22.87
   2  -2   5 1116.85   24.59
   2  -2   5 1116.11   24.31
   2   2   5 1089.08   24.54
   2   2   6  244.81    9.45
   2   2   6  225.76    9.73
   2  -2   6  240.44    9.32
   2   2   6  221.86    9.96
  -2  -2  -6  233.78    9.92
  -2  -2  -7  135.04    7.96
  -2   2  -7  136.85    4.68
  -2  -2  -7  128.59    4.28
  -2   2  -7  131.43    4.30
   2  -2   7  127.68    7.52
   2   2   7  124.63    7.19
  -2  -2  -7  136.18    4.59
   2   2   7  127.12    7.66
   2  -2   7  119.65    7.13
   2   2   7  138.49    8.24
  -2   2  -8  463.15   10.64
  -2   2  -8  482.75   11.30
  -2  -2  -8  483.46   11.21
   2  -2   8  450.67   16.09
  -2  -2  -8  467.69   10.81
  -2   2  -8  482.03   10.89
  -2   2  -9  192.64    5.98
  -2   2  -9  197.37    6.61
  -2  -2  -9  208.57    6.21
  -2   2  -9  197.75    6.15
   2  -2   9  194.79    5.69
  -2  -2  -9  180.49    6.28
  -2   2 -10   98.25    4.37
  -2  -2 -10   94.30    4.33
  -2   2 -10  104.79    4.52
  -2  -2 -11    1.43    1.89
  -2   2 -11    4.19    2.19
  -2   2 -11    2.98    2.17
  -2  -2 -12   15.89    2.65
  -2   2 -12   15.66    3.12
  -2   2 -12   18.01    2.72
  -2   2 -12   16.07    2.64
  -2  -2 -13  125.56    5.46
  -2   2 -13  125.66    5.76
  -2   2 -13  117.22    5.19
  -2   2 -13  127.93    5.47
  -2   2 -14    1.18    2.11
  -2   2 -14    0.87    2.43
  -2   2 -14    1.74    2.06
  -2  -2 -14    0.10    2.05
  -2   2 -15    0.61    1.92
  -2  -2 -15   -0.61    1.89
  -2   2 -15    0.19    2.17
  -2   2 -15    0.47    1.94
  -2   2 -16    0.22    1.74
  -2   2 -16    0.90    1.65
  -2   2 -16    0.74    1.59
  -2  -2 -16    1.11    1.60
  -2   2 -17    1.17    1.26
  -2  -2 -17    0.18    1.72
  -2  -2 -18    1.96    0.93
   2   3 -17    2.05    1.49
   2  -3 -17    2.55    1.69
   2   3 -17    1.55    1.08
   2  -3 -16    1.84    2.13
   2   3 -16   -0.06    1.70
   2   3 -16    0.08    2.00
   2   3 -15   22.09    2.74
   2   3 -15   20.64    2.92
   2  -3 -15   21.31    3.04
   2   3 -14    1.70    2.68
   2   3 -14    2.05    2.36
   2  -3 -14    1.58    2.72
   2   3 -13   18.12    3.17
   2   3 -13   17.12    3.06
   2  -3 -13   13.06    3.13
   2   3 -12  506.23   13.10
   2  -3 -12  553.17   13.47
   2   3 -11  764.86   17.32
   2  -3 -11  778.08   17.40
   2   3 -10    0.92    2.27
   2  -3 -10    1.37    1.68
   2   3 -10    1.39    1.60
   2  -3 -10    2.67    2.09
   2  -3  -9   66.98    3.60
   2   3  -9   67.93    3.85
   2   3  -9   64.67    3.75
  -2  -3   9   58.91    3.05
   2   3  -9   63.90    3.26
   2  -3  -9   67.09    3.32
   2   3  -8   94.78    4.22
   2  -3  -8   89.02    3.86
  -2  -3   8   88.95    3.65
   2   3  -8   89.02    3.61
   2   3  -8   89.72    3.99
   2  -3  -8   92.77    3.63
   2   3  -7    8.01    1.85
  -2  -3   7    6.78    2.70
  -2   3   7   10.84    3.19
  -2  -3   7    9.46    1.62
  -2   3   7   11.91    2.93
   2   3  -7    9.29    1.79
   2  -3  -7    9.05    1.67
  -2   3   7   17.24    3.85
  -2  -3   6    1.90    2.09
  -2   3   6   -0.16    2.78
   2   3  -6    1.47    3.29
  -2   3   6    3.12    2.59
  -2   3   6    1.86    1.99
  -2   3   5 1162.64   25.90
  -2   3   5 1147.84   25.55
  -2   3   5 1197.14   25.77
   2   3  -5 1181.46   28.50
  -2  -3   5 1155.11   25.74
  -2   3   4  102.49    5.13
  -2   3   4   96.82    4.86
   2   3  -4  100.78    6.54
  -2  -3   4   98.28    4.90
  -2   3   4   95.44    4.86
  -2  -3   3 2431.86   46.44
  -2   3   3 2489.27   45.88
  -2   3   3 2504.55   46.46
  -2   3   3 2488.32   45.72
  -2   3   2  129.98    3.96
  -2  -3   2  123.31    5.97
  -2   3   2  129.11    4.20
   2  -3  -1  279.76    7.56
  -2  -3   1  296.26    9.47
  -2   3   1  288.16    5.88
   2   3  -1  302.33    7.65
  -2   3   0 1579.90   29.17
   2  -3   0 1512.81   29.16
  -2  -3   0 1575.35   31.92
  -2  -3   0 1523.60   29.30
   2   3   0 1559.87   29.12
   2   3   1  943.96   19.15
  -2  -3  -1  950.64   21.67
   2   3   1  920.29   21.53
   2  -3   1  987.34   19.35
   2   3   2   16.25    3.29
   2   3   2   13.02    2.58
   2  -3   2   13.35    1.07
  -2   3  -2   11.57    1.28
  -2   3  -3  834.59   17.06
   2   3   3  816.71   20.47
   2   3   3  812.52   20.15
   2   3   4  395.49   11.10
  -2   3  -4  369.81   10.09
   2   3   4  381.18   12.59
   2  -3   4  378.57   10.88
   2  -3   5   84.10    4.95
   2   3   5   78.11    4.92
   2   3   5   91.49    6.14
  -2   3  -5   85.68    4.75
   2   3   6  576.13   18.15
   2   3   6  533.70   18.19
   2   3   6  560.91   16.07
  -2  -3  -6  562.16   12.15
   2   3   6  571.18   17.73
   2  -3   6  551.83   15.91
   2   3   7  797.10   22.10
  -2   3  -7  848.82   17.09
  -2   3  -7  878.99   17.76
   2  -3   7  852.67   22.63
  -2  -3  -7  872.03   17.66
  -2  -3  -7  848.60   17.05
  -2  -3  -8   22.93    2.07
  -2  -3  -8   20.70    2.34
  -2   3  -8   19.37    2.00
  -2   3  -8   17.16    2.42
   2  -3   9  714.07   15.26
  -2  -3  -9  710.12   15.84
  -2  -3  -9  699.14   15.20
  -2   3  -9  675.78   14.84
  -2   3  -9  721.94   15.94
  -2   3  -9  712.65   15.29
   2  -3  10   30.03    2.53
  -2   3 -10   34.28    2.71
  -2  -3 -10   40.29    2.94
  -2   3 -10   34.89    2.94
  -2  -3 -10   40.74    3.52
  -2   3 -10   33.86    3.24
  -2  -3 -11  129.74    5.25
   2  -3  11  128.67    4.81
  -2   3 -11  142.02    5.49
  -2  -3 -11  133.72    5.80
  -2   3 -11  132.62    5.14
  -2  -3 -12    8.57    2.67
  -2   3 -12    5.47    2.70
  -2   3 -12    8.27    2.17
  -2   3 -12    4.61    2.12
  -2   3 -12    9.03    2.35
  -2  -3 -13   42.29    3.82
  -2   3 -13   52.13    4.11
  -2   3 -13   46.91    3.17
  -2   3 -13   50.52    3.52
  -2  -3 -13   45.14    3.39
  -2   3 -14   25.85    3.29
  -2   3 -14   27.97    2.54
  -2  -3 -14   30.85    2.80
  -2  -3 -14   29.00    3.26
  -2   3 -14   32.91    2.90
  -2   3 -15  206.87    6.86
  -2  -3 -15  207.10    6.90
  -2  -3 -15  203.25    6.22
  -2   3 -15  198.47    6.19
  -2  -3 -16   12.21    1.70
  -2   3 -16   11.46    2.12
  -2  -3 -16   15.57    2.33
  -2   3 -16    8.46    1.58
  -2   3 -17   73.87    2.95
  -2  -3 -17   78.38    3.17
   2   4 -17    2.98    1.32
   2  -4 -17    3.62    1.18
   2  -4 -16   41.04    2.66
   2   4 -15    2.82    1.60
   2  -4 -15    3.24    2.21
   2   4 -14    3.46    2.03
   2  -4 -14    2.69    2.33
   2   4 -13    7.68    2.43
   2  -4 -13    5.83    2.63
   2   4 -13    7.80    2.93
   2   4 -12   75.76    4.78
   2  -4 -12   82.18    4.55
   2   4 -12   70.39    4.18
   2   4 -11  485.37   12.59
  -2  -4  11  446.60   11.02
   2   4 -11  473.65   11.79
   2  -4 -11  474.69   11.95
   2   4 -10  496.46   12.58
   2   4 -10  471.72   11.89
   2  -4 -10  509.61   12.14
  -2  -4  10  474.73   11.57
  -2  -4   9  239.22    7.09
   2   4  -9  242.56    7.67
   2   4  -9  239.67    7.29
   2  -4  -9  242.01    7.20
  -2  -4   8  271.78    7.66
   2   4  -8  279.08    7.94
   2   4  -8  247.88    7.36
   2  -4  -8  290.64    7.52
  -2  -4   8  262.77    7.14
  -2  -4   7   94.20    4.01
  -2   4   7   98.77    6.70
   2   4  -7   88.77    3.82
  -2   4   7  101.08    7.08
  -2  -4   7   98.31    6.17
  -2  -4   7   99.12    3.97
   2  -4  -7   89.87    3.62
  -2   4   7   91.12    6.12
  -2   4   7   88.72    5.82
   2   4  -7  102.03    4.18
   2   4  -6  102.47    3.99
  -2  -4   6  104.37    4.09
  -2   4   6   99.93    5.87
  -2  -4   6  101.37    3.97
  -2  -4   6   99.93    5.78
  -2   4   6   94.84    5.60
  -2   4   6  107.26    6.38
  -2   4   6  101.09    6.82
  -2   4   5  199.03    8.77
  -2  -4   5  199.31    5.86
  -2  -4   5  198.24    7.75
  -2   4   5  210.51    7.81
  -2   4   5  187.00    7.65
   2   4  -5  201.91   10.09
  -2   4   5  203.54    8.09
  -2   4   4  124.10    5.67
  -2   4   4  116.43    6.44
  -2  -4   4  120.44    5.38
  -2   4   4  125.17    5.42
   2   4  -4  117.83    7.58
  -2   4   4  118.63    5.28
  -2   4   3  877.27   18.35
  -2  -4   3  841.91   21.80
  -2   4   3  862.67   18.62
  -2  -4   2  547.70   15.69
  -2   4   2  560.64   12.18
  -2  -4   1   60.69    4.63
  -2   4   1   63.87    2.41
  -2   4   1   63.03    2.70
  -2  -4   1   61.22    2.77
   2   4   0  848.85   14.52
   2  -4   0  847.15   14.65
  -2  -4   0  864.03   19.31
   2  -4   1 1593.59   28.26
  -2  -4  -1 1559.69   32.71
   2   4   1 1544.74   33.10
   2   4   1 1556.26   28.05
   2   4   2 2903.28   51.13
   2   4   2 2806.24   56.22
   2  -4   2 2858.28   51.23
   2  -4   2 2769.84   49.33
   2   4   2 2829.22   55.72
  -2   4  -2 2782.83   49.89
  -2   4  -3  827.01   17.19
   2   4   3  827.52   22.08
   2  -4   3  826.82   16.70
   2   4   3  842.49   21.72
  -2   4  -4   40.23    3.07
   2   4   4   40.63    4.43
  -2   4  -5  135.40    6.00
   2   4   5  126.75    7.72
   2   4   6   39.86    3.88
  -2   4  -6   34.98    2.56
   2  -4   6   37.55    3.73
  -2   4  -6   32.34    3.44
  -2  -4  -6   41.76    2.54
  -2   4  -7  162.60    4.92
  -2  -4  -7  161.31    4.82
   2   4   7  157.26    7.98
   2  -4   7  161.60    8.04
  -2   4  -7  163.61    5.56
  -2  -4  -7  170.81    5.55
  -2  -4  -8 1064.26   20.66
  -2  -4  -8 1027.80   21.56
   2  -4   8 1027.31   21.05
   2  -4   8 1065.99   21.63
  -2   4  -8 1038.96   20.72
  -2   4  -8 1060.45   21.58
  -2  -4  -9  250.23    7.74
  -2  -4  -9  239.37    6.89
  -2   4  -9  245.31    7.05
   2  -4   9  234.85    7.44
  -2   4  -9  251.69    7.76
   2  -4  10    9.85    2.21
  -2  -4 -10    9.93    2.48
  -2   4 -10   10.73    2.06
  -2  -4 -10    9.86    2.03
   2  -4  11   58.82    3.57
  -2   4 -11   58.24    3.54
  -2  -4 -11   66.71    3.60
  -2  -4 -11   71.41    4.37
  -2  -4 -12    2.93    1.87
  -2   4 -12    3.18    1.87
  -2  -4 -12    3.26    2.55
  -2   4 -13  149.69    5.38
  -2  -4 -13  145.06    6.11
  -2  -4 -13  141.37    5.20
  -2  -4 -14   58.96    3.92
  -2   4 -14   57.92    3.17
  -2  -4 -14   59.75    3.12
  -2   4 -15   13.36    1.66
  -2  -4 -15   15.26    1.68
  -2  -4 -15   14.75    2.43
  -2   4 -15   12.05    2.47
  -2   4 -16    8.19    1.81
  -2  -4 -16    5.73    1.80
  -2   4 -17    1.07    1.01
  -2  -4 -17    1.46    1.06
   2   5 -17    0.31    0.83
   2  -5 -16   37.59    1.82
   2   5 -16   39.55    2.53
   2  -5 -15   -0.17    1.55
   2   5 -15    0.64    1.91
   2  -5 -14    1.97    1.99
   2   5 -14    2.14    2.26
   2  -5 -13    7.32    2.30
   2   5 -13    7.42    2.65
   2  -5 -12  720.35   15.72
   2   5 -12  721.86   16.70
   2   5 -11    1.98    1.91
  -2  -5  11    3.99    2.14
   2   5 -11    1.84    2.54
   2  -5 -11    2.24    2.25
  -2  -5  10  109.36    4.93
   2   5 -10  114.54    5.42
   2  -5 -10  115.45    4.72
  -2  -5   9   35.83    3.12
   2  -5  -9   40.09    2.88
  -2  -5   9   33.80    3.25
   2   5  -9   38.35    3.40
   2   5  -8    2.53    2.03
   2  -5  -8    3.22    1.54
  -2  -5   8    8.56    2.41
  -2  -5   8    1.77    1.99
  -2  -5   7   11.57    2.37
  -2  -5   7    6.70    2.13
   2   5  -7    9.98    2.12
  -2  -5   6  835.91   17.68
   2   5  -6  812.36   17.14
  -2  -5   6  819.77   17.45
  -2   5   5   25.42    4.07
  -2  -5   5   31.40    2.74
  -2  -5   5   34.51    2.75
   2   5  -5   33.73    2.31
  -2   5   4 1401.69   32.96
  -2  -5   4 1412.47   27.33
  -2  -5   4 1392.15   27.21
  -2   5   4 1402.75   29.16
  -2   5   4 1418.29   29.54
  -2  -5   3    1.86    1.60
  -2   5   3    1.89    0.85
  -2   5   3    0.31    1.56
  -2  -5   3    2.28    2.43
  -2  -5   3    1.05    1.77
  -2  -5   2  247.26    6.81
  -2   5   2  247.86    6.92
  -2  -5   2  238.11   10.19
  -2   5   1    1.72    1.05
  -2  -5   1    1.05    1.68
  -2  -5   1    0.63    2.22
  -2  -5   1    1.59    1.34
  -2  -5   0  552.88   11.43
  -2  -5   0  567.42   16.20
   2   5   1    2.17    3.25
  -2   5  -1    2.16    0.82
  -2  -5  -1    4.70    2.44
  -2   5  -2    3.58    1.03
   2  -5   2    1.46    0.68
   2   5   2    2.82    3.21
   2  -5   3  105.67    3.89
   2   5   3   99.29    3.58
  -2   5  -3  107.16    4.11
   2  -5   3  102.81    3.55
   2  -5   5    2.34    1.83
  -2  -5  -5    3.76    1.35
  -2   5  -5    1.19    1.65
  -2  -5  -6 1349.59   26.26
   2  -5   6 1369.52   27.09
  -2   5  -6 1352.46   26.28
   2  -5   7   26.55    2.93
  -2  -5  -7   29.54    2.51
   2  -5   7   24.89    2.61
  -2   5  -7   25.95    2.54
   2  -5   8  826.99   18.40
   2  -5   8  808.36   17.89
  -2   5  -8  847.05   17.96
  -2  -5  -8  852.12   18.05
   2  -5   9  151.12    5.97
  -2  -5  -9  144.29    5.68
  -2   5  -9  143.26    5.65
   2  -5   9  148.62    5.40
   2  -5  10  382.71   10.49
  -2  -5 -10  364.56    9.12
  -2  -5 -10  400.75   10.55
  -2   5 -10  371.74    9.26
  -2   5 -11   14.40    1.95
  -2   5 -11   11.52    3.00
   2  -5  11   14.68    2.47
  -2  -5 -11   20.33    2.90
  -2  -5 -11   16.74    1.97
  -2   5 -12   52.49    4.15
  -2  -5 -12   55.60    3.83
  -2   5 -12   53.85    2.93
  -2  -5 -12   49.53    2.76
  -2   5 -13    2.99    2.43
  -2   5 -13    1.45    1.34
  -2  -5 -13    1.05    2.29
  -2  -5 -13    2.25    1.29
  -2   5 -14   90.82    4.52
  -2  -5 -14   89.46    4.24
  -2  -5 -15    4.85    1.77
  -2  -5 -16   54.21    2.37
   2   6 -16   14.81    1.32
   2   6 -15    4.75    1.63
   2   6 -14   42.91    3.09
   2   6 -13   87.32    4.42
   2  -6 -13   84.47    3.40
  -2  -6  12    9.30    2.44
   2   6 -12   12.79    2.78
   2  -6 -12   11.53    1.94
  -2  -6  11  279.61    8.26
   2   6 -11  278.20    8.71
  -2  -6  10  653.86   15.24
  -2  -6  10  624.78   14.36
   2   6 -10  662.84   15.44
  -2  -6   9   36.17    3.76
   2   6  -9   41.34    3.33
  -2  -6   8  642.59   15.15
   2   6  -8  626.86   14.63
  -2  -6   8  616.33   14.61
  -2  -6   7  180.67    6.65
  -2  -6   7  175.04    6.42
   2   6  -7  171.74    6.04
   2   6  -6    1.18    1.62
  -2  -6   6    2.44    2.50
  -2  -6   6   -0.10    2.42
   2   6  -5   44.09    2.69
  -2  -6   5   50.19    3.63
  -2  -6   5   48.89    3.51
  -2  -6   4  136.62    5.54
   2  -6  -4  128.69    4.65
  -2  -6   3    0.09    1.91
   2  -6  -3    1.60    1.47
  -2  -6   3    0.92    2.16
  -2  -6   2  356.50    9.28
   2  -6  -2  348.00    9.11
   2  -6  -2  343.34    8.38
  -2  -6   1   52.04    3.18
   2  -6  -1   49.79    2.77
  -2  -6   1   49.00    3.45
   2  -6  -1   50.19    3.15
   2  -6   0   78.02    3.59
  -2  -6   0   88.72    3.85
  -2  -6   0   84.05    4.20
  -2  -6  -1  138.66    4.83
   2  -6   1  139.78    5.01
  -2  -6  -1  141.58    5.31
  -2  -6  -2  652.19   13.95
  -2  -6  -2  659.38   14.59
   2  -6   2  659.43   14.62
  -2  -6  -3  168.39    5.70
   2  -6   3  168.79    5.90
   2  -6   4   90.34    4.46
   2  -6   4   88.05    4.34
  -2  -6  -4   78.71    4.10
  -2   6  -5    9.76    1.73
   2  -6   5    8.56    2.30
  -2  -6  -5   11.70    1.67
   2  -6   6    1.43    2.10
  -2  -6  -6    0.59    1.48
  -2   6  -6    4.23    1.76
   2  -6   6    1.68    2.21
   2  -6   7  135.20    5.59
   2  -6   7  130.01    5.79
  -2  -6  -7  137.77    5.08
  -2   6  -7  127.00    4.91
   2  -6   8 1158.65   23.75
  -2   6  -8 1106.62   22.88
  -2  -6  -8 1128.91   23.04
   2  -6   8 1148.14   24.18
   2  -6   9   76.23    4.44
  -2  -6  -9   76.69    4.04
   2  -6   9   75.60    4.09
  -2   6  -9   79.40    4.64
   2  -6  10  121.46    5.02
  -2   6 -10  140.25    6.03
   2  -6  10  137.47    5.87
  -2  -6 -10  135.23    5.36
  -2   6 -11    0.22    2.54
  -2  -6 -11    0.37    2.03
  -2   6 -12   83.02    4.56
   2  -6  12   72.62    3.78
  -2  -6 -12   75.81    3.89
  -2   6 -13   29.56    2.96
   2  -6  13   23.79    2.02
  -2  -6 -13   26.36    2.45
  -2   6 -14   18.17    2.32
  -2  -6 -14   12.93    1.81
  -2   6 -15    0.54    1.38
  -2  -6 -15    0.50    0.98
   2   7 -14   13.20    1.68
   2   7 -13    3.87    1.75
   2   7 -12  165.24    5.70
  -2  -7  12  153.32    5.36
  -2  -7  11   20.05    3.11
   2   7 -11   25.20    2.78
   2   7 -10   23.16    2.76
  -2  -7  10   28.94    3.23
  -2  -7  10   23.52    3.50
   2   7  -9   18.54    2.54
  -2  -7   9   21.79    3.21
  -2  -7   8   49.12    4.03
   2   7  -8   49.94    3.35
  -2  -7   7   21.45    3.05
   2   7  -7   16.12    2.22
  -2  -7   7   24.43    3.75
  -2  -7   6  164.10    6.68
  -2  -7   6  162.30    6.54
  -2  -7   5  122.93    5.92
  -2  -7   4   29.89    3.29
   2  -7  -4   30.18    2.62
  -2  -7   4   30.66    3.63
  -2  -7   3  755.91   17.16
   2  -7  -3  749.48   16.65
   2  -7  -2    2.01    1.96
   2  -7  -2    3.34    1.52
  -2  -7   2    3.44    2.24
  -2  -7   1  625.13   14.52
   2  -7  -1  608.62   13.89
   2  -7  -1  633.23   14.76
  -2  -7   1  637.74   14.98
  -2  -7   0   19.00    2.60
  -2  -7   0   22.83    3.09
   2  -7   0   19.43    2.56
   2  -7   0   19.86    2.34
   2  -7   1   68.13    4.16
  -2  -7  -1   60.42    3.51
   2  -7   1   63.65    3.75
  -2  -7  -1   62.38    4.00
  -2  -7  -2    8.31    2.53
   2  -7   2    2.50    2.02
  -2  -7  -2    0.85    2.02
   2  -7   2    5.13    2.40
   2  -7   3   85.34    4.55
  -2  -7  -3   86.47    4.44
  -2  -7  -4  170.31    6.33
   2  -7   4  177.31    6.79
   2  -7   4  182.10    6.77
   2  -7   5    8.99    2.57
   2  -7   5    6.85    2.62
  -2  -7  -5    8.35    2.77
  -2   7  -6  227.97    7.10
   2  -7   6  247.81    8.17
   2  -7   7   92.27    5.01
   2  -7   7   91.11    5.07
  -2   7  -7   89.56    4.40
   2  -7   8   41.65    3.49
   2  -7   8   41.52    3.89
  -2  -7  -8   42.67    2.79
  -2   7  -8   43.38    3.33
  -2   7  -9    4.40    2.27
   2  -7   9    3.10    2.16
  -2  -7  -9    1.43    1.60
  -2   7 -10   17.93    2.66
   2  -7  10   13.45    2.33
  -2  -7 -10   17.58    2.07
   2  -7  11    6.60    2.18
  -2   7 -11    9.52    2.37
  -2  -7 -11    7.33    1.70
   2  -7  12    6.60    1.87
  -2   7 -12    8.39    2.17
  -2  -7 -12    7.72    1.49
   2  -7  13    1.86    1.16
  -2   7 -13    1.87    1.62
  -2   7 -14    9.62    1.48
   2   8 -12   23.53    1.71
  -2  -8  12   26.76    2.26
  -2  -8  11  151.02    5.47
   2   8 -11  139.67    4.51
  -2  -8  10   10.69    2.98
   2   8 -10   17.51    1.96
  -2  -8  10   14.47    3.01
  -2  -8   9  248.92    7.88
  -2  -8   9  217.20    7.65
  -2  -8   8    6.57    2.85
  -2  -8   8   -7.09    4.47
  -2  -8   7  131.65    6.02
  -2  -8   7  151.01    6.58
  -2  -8   6    6.60    3.54
  -2  -8   5    0.35    2.74
  -2  -8   5    8.69    3.60
  -2  -8   4    4.28    2.84
  -2  -8   4    9.75    3.70
   2  -8  -4    0.65    2.21
   2  -8  -3  113.52    5.04
  -2  -8   3  100.92    5.36
   2  -8  -2   62.88    3.38
  -2  -8   2   63.42    4.97
  -2  -8   2   67.62    4.35
   2  -8  -2   64.23    4.04
  -2  -8   1  302.57    8.99
  -2  -8   1  285.72    9.47
   2  -8  -1  285.03    8.99
  -2  -8   0   97.38    4.84
   2  -8   0   89.80    4.93
  -2  -8   0  102.01    5.57
   2  -8   1   42.07    3.87
  -2  -8  -1   52.64    4.46
  -2  -8  -1   40.35    3.42
   2  -8   1   44.75    3.45
  -2  -8  -2   68.52    3.90
   2  -8   2   72.92    4.17
   2  -8   2   69.85    4.67
  -2  -8  -2   80.42    4.81
  -2  -8  -3  239.27    8.30
   2  -8   3  269.74    8.44
   2  -8   4   64.26    4.39
  -2  -8  -4   66.33    4.55
   2  -8   4   67.84    4.70
   2  -8   5  105.80    5.54
   2  -8   5  106.24    5.39
  -2  -8  -5   98.47    4.82
   2  -8   6   26.73    3.46
   2  -8   7   26.31    3.26
  -2   8  -8   37.80    2.74
   2  -8   8   33.44    3.49
  -2   8  -9    1.23    1.66
   2  -8   9   -1.28    2.54
   2  -8  10    0.82    2.10
  -2   8 -10    2.90    1.67
   2  -8  10    3.66    1.93
  -2   8 -11   61.34    2.99
   2  -8  11   61.07    3.42
   2  -8  12    1.71    1.39
  -2   8 -12    0.65    1.15
  -2  -9  11   56.40    2.88
  -2  -9  10    6.17    2.00
  -2  -9  10    1.30    2.18
  -2  -9   9   -2.75    2.75
  -2  -9   9    4.12    3.02
  -2  -9   8    2.91    2.75
  -2  -9   8    0.81    3.46
  -2  -9   7   34.32    4.54
  -2  -9   6   80.29    5.06
  -2  -9   5   26.69    3.57
  -2  -9   5   35.52    4.27
  -2  -9   4    5.87    2.71
   2  -9  -4    1.97    1.92
  -2  -9   3    2.91    2.87
   2  -9  -3   -0.50    2.42
  -2  -9   2    1.97    2.64
   2  -9  -2   -3.50    3.06
   2  -9  -1  220.25    6.87
   2  -9  -1  240.46    8.02
  -2  -9   1  247.77    8.56
  -2  -9   1  221.21    7.78
  -2  -9   0   15.12    2.97
   2  -9   0   17.40    2.56
   2  -9   0   21.98    3.16
   2  -9   1  135.58    6.11
  -2  -9  -1  149.58    6.55
  -2  -9  -1  132.48    5.45
  -2  -9  -2    1.95    2.02
  -2  -9  -2   -3.44    3.86
   2  -9   2    2.97    2.68
  -2  -9  -3   -1.53    3.54
  -2  -9  -4   30.18    3.54
   2  -9   5  195.99    7.47
   2  -9   6  142.26    6.29
   2  -9   7  240.92    7.95
   2  -9   8   28.36    3.05
   2  -9   8   25.66    3.10
   2  -9   9    1.33    2.15
   2  -9   9    4.04    2.02
   2  -9  10    0.27    1.67
   2  -9  10    4.01    1.44
   2  -9  11    3.42    1.36
  -2 -10  10   39.67    2.21
  -2 -10   9   34.76    2.27
  -2 -10   9   35.42    2.66
  -2 -10   8   44.25    3.21
  -2 -10   8   44.88    3.37
  -2 -10   7    0.24    3.19
  -2 -10   6   15.19    3.01
  -2 -10   6   11.03    3.87
  -2 -10   5   10.65    3.04
  -2 -10   5    4.95    3.99
  -2 -10   4    0.10    2.87
   2 -10  -3   64.27    3.56
  -2 -10   3   56.44    4.17
   2 -10  -2  119.59    5.11
  -2 -10   2  120.09    5.29
  -2 -10   1   -0.18    2.48
  -2 -10   1   -2.30    4.29
   2 -10  -1   -1.80    2.62
   2 -10   0   68.90    3.45
  -2 -10   0   65.98    5.36
   2 -10   0   67.66    4.46
  -2 -10   0   80.45    4.07
  -2 -10  -1   44.43    4.58
   2 -10   1   45.04    4.00
   2 -10   1   47.19    3.20
  -2 -10  -1   51.42    3.12
   2 -10   2   64.23    3.76
   2 -10   2   62.27    4.47
  -2 -10  -2   70.66    4.74
   2 -10   3   -5.53    3.48
  -2 -10  -3    2.54    2.88
   2 -10   3   -1.71    2.12
   2 -10   4    0.82    2.17
  -2 -10  -4    7.44    2.46
   2 -10   5    0.98    2.13
   2 -10   5   -0.10    2.93
   2 -10   6   -1.10    2.13
   2 -10   6   -0.80    2.56
   2 -10   7   13.82    2.24
   2 -10   7   14.34    2.56
   2 -10   8   25.18    2.36
   2 -10   9    2.85    1.45
   2 -10   9    6.08    1.33
   2 -10  10   25.16    1.65
  -2 -11   7   14.97    2.10
  -2 -11   7   13.62    1.80
  -2 -11   6   29.36    2.91
  -2 -11   6   28.84    2.35
  -2 -11   5   17.38    2.29
  -2 -11   5   17.07    3.11
  -2 -11   4   29.97    2.63
  -2 -11   3   -0.39    3.17
  -2 -11   3   -0.69    1.87
   2 -11  -2   52.30    2.82
  -2 -11   2   48.40    2.94
  -2 -11   2   54.31    4.28
  -2 -11   1   -0.16    3.27
   2 -11  -1    3.23    1.94
  -2 -11   1    3.07    1.72
   2 -11   0   35.34    2.91
  -2 -11   0   34.06    3.55
  -2 -11  -1   14.40    2.91
   2 -11   1   10.32    1.42
   2 -11   1   12.83    2.47
   2 -11   2    2.99    1.40
  -2 -11  -2    5.44    2.34
   2 -11   2    2.65    2.27
   2 -11   3    7.06    1.63
  -2 -11  -3    7.90    1.75
   2 -11   3    9.60    2.42
   2 -11   4   56.51    2.81
   2 -11   5    2.76    1.52
   2 -11   5    5.51    2.05
   2 -11   6   88.55    3.29
   2 -11   6   88.33    3.49
   2 -11   7    5.12    1.28
   2 -11   7    6.88    1.41
   2 -11   8   14.14    1.29
  -2 -12   3    3.62    1.56
  -2 -12   2    6.64    1.66
  -2 -12   1   13.40    1.78
  -2 -12   0   16.64    1.55
   2 -12   1   15.99    1.60
   2 -12   2    9.74    1.52
   2 -12   3    6.28    1.41
   3   0 -18    0.89    1.22
   3   0 -17   34.64    1.89
   3   0 -17   40.35    2.83
   3   0 -16    0.62    2.34
   3   0 -16    0.55    1.59
   3   0 -15  441.56   11.73
   3   0 -15  434.01   10.96
   3   0 -14    0.82    2.15
   3   0 -14   -0.92    2.95
   3   0 -13   60.22    4.05
   3   0 -12    3.28    2.42
   3   0 -11 1233.61   25.34
   3   0 -10   -0.09    1.87
   3   0  -9  436.12   10.75
   3   0  -8    0.44    1.51
   3   0  -7  610.77   13.24
   3   0  -7  614.69   13.21
   3   0  -7  641.72   18.75
   3   0  -6    4.68    2.93
   3   0  -5 2849.59   55.69
   3   0  -4    1.10    2.37
   3   0  -3 2805.58   52.84
   3   0  -2   -0.19    1.88
  -3   0   0    2.97    1.36
  -3   0   0    5.79    1.49
  -3   0  -1 1577.32   30.61
  -3   0  -1 1578.25   30.19
   3   0   1 1570.37   30.08
   3   0   2    3.16    1.43
  -3   0  -2    2.77    2.38
  -3   0  -3 4012.29   74.78
   3   0   3 4046.18   73.22
   3   0   4    0.75    1.61
  -3   0  -4    0.84    3.09
   3   0   4    1.95    2.24
   3   0   5 1718.78   35.52
   3   0   5 1659.27   35.03
  -3   0  -5 1703.86   37.22
   3   0   6    0.97    2.52
  -3   0  -6   -0.47    3.81
   3   0   6    0.36    1.78
   3   0   7    5.37    3.12
  -3   0  -7    1.60    1.67
   3   0   7    2.39    1.90
  -3   0  -7    3.37    1.46
  -3   0  -8   -0.40    1.77
  -3   0  -8    0.82    1.53
  -3   0  -9   -0.09    1.98
  -3   0  -9    2.39    1.87
  -3   0 -10   -1.14    2.02
  -3   0 -11   73.94    4.26
  -3   0 -12    1.74    2.39
  -3   0 -13    6.82    2.22
  -3   0 -13    6.44    2.69
  -3   0 -14   -0.88    1.85
  -3   0 -14   -0.72    2.43
  -3   0 -15  268.85    7.49
  -3   0 -15  296.65    8.31
  -3   0 -16    1.43    1.08
  -3   0 -16    1.04    1.74
  -3   0 -17   43.49    2.26
   3   1 -18    1.48    1.12
   3   1 -17   31.17    2.13
   3   1 -17   34.22    2.61
   3   1 -16    5.38    1.94
   3  -1 -16    5.44    1.35
   3   1 -16    4.24    2.38
   3  -1 -15   39.31    2.80
   3   1 -15   43.14    3.78
   3  -1 -15   43.03    3.81
   3   1 -15   38.57    3.29
   3  -1 -14    7.33    2.13
   3   1 -14    8.42    2.66
   3   1 -14   10.13    3.27
   3  -1 -14    6.57    3.09
   3   1 -13   68.68    4.57
   3  -1 -13   67.84    4.62
   3   1 -13   67.24    4.64
   3  -1 -13   64.33    3.93
   3   1 -12  630.77   15.49
   3  -1 -12  643.11   14.91
   3  -1 -12  638.05   15.51
   3   1 -12  637.65   15.37
   3  -1 -11   64.96    3.88
   3   1 -11   58.39    4.01
   3  -1 -11   55.93    4.07
   3   1 -11   68.75    4.43
   3  -1 -10  318.47    8.71
   3   1 -10  309.91    8.97
   3  -1 -10  308.91    8.93
   3   1 -10  310.19    8.94
   3  -1  -9 2198.77   41.18
   3  -1  -9 2177.12   40.88
   3   1  -9 2223.12   41.27
   3   1  -9 2200.70   41.29
   3  -1  -8  351.06    8.82
   3  -1  -8  348.91    8.64
   3   1  -8  326.63    8.76
   3   1  -8  338.98    8.79
  -3   1   7 1328.28   32.02
   3   1  -7 1385.07   33.31
   3   1  -7 1390.57   26.37
   3  -1  -7 1384.33   26.21
   3   1  -7 1380.27   26.38
   3   1  -7 1337.37   25.95
  -3  -1   7 1399.61   32.46
   3  -1  -7 1393.50   32.04
   3  -1  -6  416.18   12.80
  -3  -1   6  396.87   13.10
  -3   1   6  428.76   13.37
   3   1  -6  362.40    8.24
   3   1  -6  375.92   13.46
   3  -1  -5  401.43   11.93
   3   1  -5  379.19    7.76
   3   1  -5  403.06   13.12
  -3   1   5  420.72   12.62
  -3  -1   5  418.44   12.72
   3  -1  -4 2666.62   49.77
  -3   1   4 2602.79   50.75
  -3  -1   4 2577.30   50.79
   3   1  -4 2608.95   51.56
  -3   1   3 3959.83   72.25
  -3  -1   3 3925.13   72.28
   3   1  -3 3986.93   72.16
   3  -1  -3 3826.14   70.62
   3   1  -3 3912.35   72.89
   3  -1  -3 3928.31   72.14
   3  -1  -2 5896.10  102.64
  -3  -1   2 5840.73  104.68
   3   1  -2 5855.47  104.51
   3  -1  -2 5806.42  104.56
   3  -1  -1 1584.89   28.71
   3   1  -1 1530.17   28.79
   3  -1  -1 1563.66   30.89
   3   1  -1 1558.56   30.82
  -3   1   1 1539.71   28.51
  -3  -1   1 1521.71   30.73
   3   1   0   80.42    3.79
   3  -1   0   62.78    3.79
   3   1   0   73.34    3.98
  -3   1   0   71.31    2.62
  -3  -1   0   69.14    3.83
  -3   1  -1 3580.14   66.44
   3   1   1 3635.41   66.32
  -3  -1  -1 3598.67   66.53
  -3  -1  -1 3680.13   65.82
  -3  -1  -1 3634.93   66.32
   3   1   1 3646.46   66.31
  -3   1  -2 4491.93   80.98
   3   1   2 4492.08   80.77
  -3  -1  -2 4497.89   80.93
  -3  -1  -2 4456.63   81.04
   3  -1   2 4414.53   78.47
   3  -1   2 4435.35   78.66
   3  -1   3  166.48    5.56
  -3  -1  -3  168.79    7.05
   3  -1   3  160.54    5.68
   3   1   3  169.59    6.72
  -3  -1  -4 1348.13   29.69
   3  -1   4 1334.81   29.03
   3   1   4 1359.17   29.12
   3  -1   4 1321.94   27.19
   3  -1   4 1342.72   27.65
   3   1   4 1332.44   28.92
  -3   1  -4 1343.13   30.47
  -3  -1  -5  122.91    7.02
   3  -1   5  107.85    5.85
   3  -1   5  107.49    5.39
  -3   1  -5  113.09    7.63
   3  -1   5  103.92    6.03
   3   1   5  128.07    6.63
   3   1   5  112.35    6.20
   3   1   5  115.63    6.65
   3  -1   6 1014.75   24.31
  -3  -1  -6 1018.72   26.02
   3  -1   6  993.58   24.84
   3   1   6 1020.23   25.05
   3   1   6  995.26   25.15
   3   1   6  946.85   24.57
  -3   1  -6 1039.10   27.06
  -3   1  -7   66.51    3.44
  -3  -1  -7   67.18    3.23
  -3   1  -7   61.48    3.06
  -3  -1  -7   61.90    3.14
  -3  -1  -7   67.68    3.14
  -3   1  -7   60.47    2.95
   3   1   7   65.77    5.37
   3  -1   7   61.62    5.41
   3   1   7   63.52    5.78
  -3   1  -8   85.03    4.12
  -3  -1  -8   89.88    3.84
  -3   1  -8   85.99    3.84
  -3  -1  -8   84.73    3.93
  -3   1  -8   88.27    3.76
  -3  -1  -8   81.76    3.81
  -3  -1  -9  913.88   19.35
  -3   1  -9  935.79   19.30
  -3  -1  -9  939.26   19.60
  -3   1  -9  886.14   19.70
  -3   1  -9  960.60   19.50
  -3   1 -10  152.58    5.72
  -3   1 -10  152.07    5.61
  -3  -1 -10  153.72    5.95
  -3  -1 -10  155.86    5.83
  -3   1 -11  225.62    7.41
  -3  -1 -11  203.09    7.09
  -3   1 -11  211.61    7.09
  -3  -1 -11  219.92    7.45
  -3   1 -12    5.86    2.38
  -3  -1 -12    9.77    2.08
  -3   1 -12    5.78    2.39
  -3  -1 -12   10.78    2.82
  -3  -1 -12    8.19    2.55
  -3   1 -13   12.97    2.71
  -3  -1 -13   11.34    2.79
  -3  -1 -13   11.24    2.03
  -3   1 -13   13.04    2.69
  -3   1 -13    8.32    2.57
  -3  -1 -13   10.71    2.61
  -3   1 -14    4.62    2.32
  -3  -1 -14    5.20    1.62
  -3   1 -14    6.00    2.34
  -3  -1 -14    5.54    2.37
  -3   1 -14    5.80    2.28
  -3  -1 -14    5.22    2.46
  -3   1 -15   24.88    2.64
  -3   1 -15   29.27    2.74
  -3   1 -15   32.75    2.91
  -3  -1 -15   29.27    2.81
  -3  -1 -15   25.86    2.97
  -3   1 -16   12.42    1.96
  -3   1 -16    8.73    1.63
  -3   1 -16    8.38    1.76
  -3  -1 -16   11.31    2.14
  -3  -1 -16    9.86    1.88
  -3   1 -17    0.27    0.93
  -3  -1 -17    0.65    1.39
  -3  -1 -17    1.21    1.27
  -3   1 -17    1.68    1.24
   3  -2 -18    0.77    1.01
   3   2 -17    3.48    1.48
   3   2 -17    2.74    1.56
   3  -2 -17    3.17    1.72
   3   2 -16    2.49    1.99
   3   2 -16    3.12    2.16
   3  -2 -16    2.26    2.28
   3   2 -15   -0.10    2.17
   3   2 -15    0.10    2.54
   3  -2 -15    0.78    2.57
   3   2 -14    1.35    2.58
   3   2 -14    2.15    2.90
   3  -2 -14    1.52    2.82
   3  -2 -13   22.66    2.38
   3   2 -13   28.78    3.38
   3   2 -13   27.23    3.71
   3  -2 -13   25.70    3.43
   3   2 -12   17.31    3.02
   3   2 -12   17.70    3.52
   3  -2 -12   21.12    2.41
   3  -2 -12   19.15    3.25
   3   2 -11  614.09   14.81
   3   2 -11  622.52   14.76
   3  -2 -11  598.39   14.57
   3  -2 -11  594.93   13.72
   3  -2 -10  282.25    7.78
   3  -2 -10  281.06    8.42
   3   2 -10  273.22    8.39
   3   2 -10  272.86    8.43
   3  -2  -9  233.38    6.69
   3   2  -9  233.23    7.35
   3  -2  -9  232.70    7.16
   3  -2  -8   60.09    2.98
   3   2  -8   57.11    3.37
   3  -2  -8   57.26    3.27
   3   2  -7  119.41    4.52
   3   2  -7  122.31    4.58
   3  -2  -7  120.11    4.32
  -3   2   7  118.35    7.38
   3   2  -7  121.45    5.23
  -3   2   7  115.63    7.09
  -3  -2   7  117.99    7.30
  -3   2   6 2009.12   41.37
   3   2  -6 1970.33   43.43
  -3   2   6 1947.76   41.50
  -3  -2   6 1933.06   41.67
  -3   2   5 1483.27   28.38
  -3   2   5 1453.79   32.02
  -3  -2   5 1475.48   32.29
   3   2  -5 1501.44   33.97
  -3   2   4 1026.44   20.17
  -3   2   4 1049.62   23.40
  -3  -2   4  983.93   23.17
   3   2  -4 1015.64   24.88
  -3  -2   3 1904.94   37.44
  -3   2   3 1866.34   34.43
  -3   2   3 1830.25   37.18
   3  -2  -2 1693.38   34.42
   3   2  -2 1701.18   32.90
  -3  -2   2 1716.72   35.68
   3   2  -1  272.62    7.84
   3  -2  -1  277.79    8.34
  -3  -2   1  260.67    8.88
   3   2  -1  269.37    8.25
  -3  -2   0 2544.73   48.52
   3   2   0 2562.11   48.35
  -3   2   0 2612.08   48.48
   3  -2   0 2623.25   48.51
   3   2   0 2572.92   48.38
  -3  -2   0 2557.86   49.53
  -3   2  -1  246.57    7.85
  -3  -2  -1  232.60    7.73
  -3  -2  -1  233.40    8.24
   3   2   1  238.81    8.25
   3  -2   2  402.48    8.41
   3  -2   2  410.64    8.24
   3   2   2  419.35   12.10
   3   2   2  424.68   12.36
   3   2   3  351.05   11.77
   3  -2   3  357.61    8.28
   3   2   3  328.39   10.93
   3  -2   3  336.39    8.51
  -3  -2  -4  100.97    6.16
   3   2   4   92.18    5.76
   3  -2   4  102.71    4.79
   3   2   4  101.06    6.93
   3  -2   5 1535.49   32.92
  -3  -2  -5 1478.77   33.79
   3   2   5 1504.77   32.90
   3  -2   5 1507.29   31.23
   3   2   5 1447.99   33.59
   3   2   6  546.55   16.60
  -3   2  -6  551.00   12.35
  -3  -2  -6  564.07   12.21
   3  -2   6  556.59   16.72
   3   2   6  534.54   17.11
   3  -2   6  575.77   15.86
   3   2   6  552.95   17.56
  -3  -2  -6  561.15   17.70
  -3  -2  -7  280.78    7.43
  -3   2  -7  295.57    7.55
   3  -2   7  275.75   11.13
  -3   2  -7  302.21    8.05
  -3  -2  -8 1574.42   29.95
  -3   2  -8 1580.46   30.00
  -3   2  -8 1531.86   29.59
  -3   2  -8 1588.69   30.54
  -3   2  -9   50.36    3.59
  -3  -2  -9   48.86    3.18
  -3   2  -9   45.72    3.16
  -3   2  -9   45.77    2.90
   3  -2  10  290.38    7.89
  -3   2 -10  299.49    9.09
  -3   2 -10  297.20    8.34
  -3  -2 -10  296.85    8.55
  -3   2 -10  316.93    8.72
  -3   2 -11   29.30    2.88
  -3  -2 -11   29.74    3.08
  -3   2 -11   28.09    2.88
  -3   2 -12   21.02    2.83
  -3  -2 -12   15.90    2.66
  -3   2 -12   18.19    2.60
  -3  -2 -13    3.35    2.12
  -3   2 -13    6.51    2.74
  -3   2 -13    3.04    2.09
  -3   2 -13    1.94    2.10
  -3  -2 -13    3.90    2.57
  -3   2 -14   13.66    2.75
  -3   2 -14   10.90    2.39
  -3  -2 -14   12.16    2.37
  -3   2 -14   11.28    2.18
  -3  -2 -14   10.54    2.83
  -3   2 -15    9.29    2.09
  -3  -2 -15    8.30    2.13
  -3   2 -15    8.42    2.28
  -3   2 -15   10.40    1.92
  -3  -2 -15    7.06    2.48
  -3   2 -16   67.15    3.25
  -3  -2 -16   72.89    3.62
  -3   2 -16   71.16    3.19
  -3  -2 -16   70.89    3.22
  -3   2 -17    0.33    0.94
  -3  -2 -17    1.79    1.36
   3   3 -17    3.48    1.39
   3  -3 -17    2.90    1.36
   3   3 -16   13.18    2.23
   3   3 -16   12.72    2.00
   3  -3 -16   15.14    2.38
   3   3 -15    6.27    2.46
   3   3 -15    5.73    2.29
   3  -3 -15    4.68    2.39
   3   3 -14  167.42    6.52
   3  -3 -14  157.18    6.26
   3   3 -14  164.03    6.24
   3   3 -13    2.98    2.62
   3  -3 -13    1.38    2.63
   3   3 -12   50.35    4.07
   3  -3 -12   51.86    4.00
   3  -3 -11   31.74    3.49
   3   3 -11   27.05    3.29
   3   3 -10  320.64    9.40
   3  -3 -10  318.65    9.13
   3   3 -10  323.66    9.31
   3   3  -9  214.74    7.10
   3  -3  -9  221.27    6.82
  -3  -3   9  211.04    6.36
   3   3  -8  251.51    7.54
   3   3  -8  258.12    7.60
   3  -3  -8  264.69    7.32
  -3  -3   8  249.84    7.01
  -3  -3   7  108.26    4.19
   3   3  -7  113.70    4.54
  -3   3   7  126.44    7.36
   3   3  -7  107.95    4.48
   3  -3  -7  121.23    4.32
   3   3  -6 1159.77   22.40
  -3  -3   6 1139.60   22.12
  -3   3   6 1145.59   27.15
  -3  -3   6 1137.10   27.36
   3   3  -6 1085.17   22.23
  -3   3   6 1168.58   25.04
  -3   3   6 1178.48   26.75
  -3  -3   5 1056.36   25.53
  -3   3   5 1110.62   23.76
  -3   3   5 1122.58   25.72
  -3   3   5 1105.82   24.55
  -3   3   4   24.79    2.94
  -3   3   4   21.36    2.88
  -3  -3   4   26.24    3.17
  -3   3   4   26.41    2.80
  -3   3   3   96.78    3.56
   3  -3  -2   29.42    2.98
   3   3  -2   26.48    2.80
   3   3  -1  219.50    7.30
   3   3  -1  214.80    7.79
   3  -3  -1  221.94    7.36
  -3   3   0 1463.66   28.93
  -3  -3   0 1454.59   28.99
   3  -3   0 1423.21   28.86
   3   3   0 1399.47   28.73
   3   3   0 1427.78   30.21
  -3  -3  -1  210.61    7.22
   3  -3   1  211.84    7.20
   3   3   1  210.14    7.15
  -3   3  -1  214.87    7.22
   3   3   1  207.68    8.34
   3   3   2 2457.35   49.38
   3   3   3  266.29   10.64
   3  -3   3  242.04    5.28
   3   3   4   52.66    5.39
   3  -3   4   59.99    2.87
   3   3   4   50.17    4.75
   3   3   5   85.21    7.33
  -3  -3  -5   84.63    3.46
  -3   3  -5   90.08    3.79
   3  -3   6  417.90   13.95
  -3  -3  -6  409.20    9.37
  -3   3  -6  407.15    9.42
  -3  -3  -6  415.88    9.93
  -3   3  -6  428.97   10.19
  -3  -3  -7  121.86    4.25
  -3   3  -7  107.21    4.12
  -3  -3  -7  116.96    4.58
  -3   3  -7  117.23    4.80
  -3  -3  -8   17.99    2.01
  -3   3  -8   16.69    2.04
  -3   3  -8   16.24    2.63
  -3  -3  -8   21.97    2.56
  -3   3  -9   22.85    3.04
  -3   3  -9   23.05    2.53
  -3  -3  -9   21.37    2.85
  -3  -3  -9   23.93    2.46
  -3  -3 -10   70.80    3.76
  -3   3 -10   65.32    3.72
   3  -3  10   66.35    3.61
  -3   3 -10   61.11    3.37
  -3  -3 -10   68.11    4.22
  -3   3 -10   62.14    4.26
  -3  -3 -11    1.26    2.57
  -3  -3 -11   -0.09    1.90
   3  -3  11   -0.25    1.63
  -3   3 -11    0.77    1.98
  -3   3 -11    0.24    1.75
  -3  -3 -12  165.91    6.15
  -3   3 -12  176.73    6.32
  -3   3 -12  162.40    5.64
  -3  -3 -12  172.99    6.88
  -3  -3 -13   11.26    2.26
  -3   3 -13   10.42    2.96
  -3   3 -13   12.54    2.37
  -3  -3 -13   15.39    2.96
  -3   3 -13   12.66    1.97
  -3   3 -14  122.33    5.39
  -3  -3 -14  108.45    5.23
  -3   3 -14  118.79    4.79
  -3  -3 -14  117.53    4.78
  -3  -3 -15    4.08    1.64
  -3   3 -15    3.69    1.60
  -3   3 -15    3.02    2.14
  -3   3 -16   38.16    2.54
  -3   3 -16   41.37    2.26
  -3  -3 -16   42.89    2.24
  -3   3 -17    0.18    0.89
   3   4 -17    3.16    1.16
   3  -4 -16    4.93    1.55
   3   4 -15   53.29    2.96
   3  -4 -15   57.49    3.21
   3   4 -14    0.24    2.00
   3  -4 -14    2.04    2.20
   3   4 -13   12.65    2.93
   3   4 -13   15.07    2.79
   3  -4 -13   12.30    2.61
   3   4 -12   42.01    3.77
   3   4 -12   33.97    3.41
   3  -4 -12   34.69    3.32
   3   4 -11  715.50   16.90
   3  -4 -11  737.43   16.26
  -3  -4  11  685.78   15.35
   3   4 -11  715.71   16.34
   3   4 -10  353.39   10.14
   3   4 -10  346.25    9.70
   3  -4 -10  327.57    9.28
  -3  -4  10  345.47    9.24
  -3  -4   9   14.14    2.28
   3   4  -9   11.23    2.56
   3   4  -9    9.16    2.47
   3  -4  -9   12.32    2.28
  -3  -4   8   41.86    3.14
   3   4  -8   39.48    3.16
  -3  -4   8   39.65    3.02
   3   4  -8   34.98    3.04
   3  -4  -8   36.87    2.71
  -3  -4   7   22.78    2.39
   3   4  -7   24.43    2.40
   3   4  -7   21.55    2.51
   3  -4  -7   21.86    2.13
  -3  -4   7   22.14    2.72
  -3  -4   6  335.13    8.64
  -3  -4   6  349.49    8.80
  -3  -4   6  329.98   11.81
   3   4  -6  354.69    8.76
  -3   4   6  343.45   11.90
  -3   4   5 1813.89   35.64
  -3  -4   5 1746.70   32.90
   3   4  -5 1743.58   32.65
  -3   4   5 1734.15   34.97
  -3  -4   5 1699.05   36.69
  -3   4   5 1798.48   37.03
  -3  -4   5 1715.77   32.79
  -3   4   5 1747.28   36.89
  -3   4   4 1190.87   26.88
  -3  -4   4 1203.77   23.34
  -3   4   4 1200.94   24.26
  -3  -4   4 1181.49   23.26
  -3   4   4 1174.30   23.83
  -3  -4   4 1195.70   29.82
   3   4  -4 1241.47   30.91
  -3  -4   3    5.74    2.77
  -3  -4   2  681.24   19.30
  -3   4   1   49.73    3.20
   3   4  -1   42.40    4.11
   3  -4  -1   48.55    3.24
  -3  -4   1   45.98    3.17
  -3  -4   1   51.32    4.82
  -3  -4   0 2105.73   40.51
   3   4   0 2098.94   43.94
  -3   4   0 2099.59   40.37
  -3  -4   0 2151.36   44.97
   3   4   0 2133.81   40.55
   3  -4   0 2165.77   40.65
   3   4   1  224.98    9.80
   3  -4   1  252.71    7.85
  -3  -4  -1  248.06   10.18
   3   4   1  247.62    7.73
   3  -4   2  767.70   17.62
   3   4   2  777.15   17.67
   3   4   2  735.62   20.83
   3   4   3  858.05   23.77
   3   4   3  901.51   23.76
  -3   4  -4  888.06   14.19
   3   4   4  849.98   22.04
  -3  -4  -4  888.09   14.07
  -3   4  -5  426.98   10.47
  -3  -4  -5  455.74   10.40
  -3   4  -6  248.58    6.57
  -3  -4  -6  257.34    6.52
  -3   4  -6  255.87    7.45
  -3  -4  -6  254.41    7.21
  -3   4  -7  636.65   14.62
  -3  -4  -7  647.66   13.66
  -3   4  -7  638.27   13.74
  -3  -4  -7  652.57   14.53
  -3  -4  -8  864.87   17.84
  -3   4  -8  861.77   17.95
  -3  -4  -8  885.00   18.83
  -3   4  -8  868.84   18.90
   3  -4   9  377.57    9.89
   3  -4   9  395.25   10.69
  -3  -4  -9  418.25   11.01
  -3  -4  -9  420.82   10.13
  -3   4  -9  412.43   10.17
  -3   4  -9  418.94   11.07
  -3   4 -10    9.59    2.92
  -3  -4 -10   11.84    2.08
  -3  -4 -10   12.87    2.68
  -3   4 -10   15.11    2.25
   3  -4  10   14.34    2.36
   3  -4  11   14.69    2.35
  -3  -4 -11   15.52    2.81
  -3  -4 -11   12.85    2.13
  -3   4 -11   14.61    2.28
  -3   4 -12    6.41    1.99
  -3  -4 -12    3.99    1.85
   3  -4  12    5.22    1.77
  -3  -4 -12    9.27    2.73
  -3   4 -13    2.83    1.80
  -3  -4 -13    1.08    1.63
  -3  -4 -13    1.25    2.34
  -3   4 -14    2.22    1.47
  -3  -4 -14    1.54    1.40
  -3   4 -14    2.77    2.33
  -3  -4 -14    1.56    2.27
  -3   4 -15   47.53    3.13
  -3   4 -15   48.25    2.36
  -3  -4 -15   47.17    2.31
  -3  -4 -15   53.37    3.25
  -3   4 -16   44.56    2.50
  -3  -4 -16   43.07    2.45
   3   5 -16   12.07    1.66
   3  -5 -15    8.30    1.42
   3   5 -15   12.10    2.15
   3   5 -14    8.26    2.42
   3  -5 -14   12.12    1.92
   3   5 -13   37.73    3.47
   3  -5 -13   39.41    2.89
   3   5 -12    1.81    2.63
  -3  -5  12   -0.14    1.96
   3  -5 -12    1.40    1.99
  -3  -5  11    1.58    2.40
   3   5 -11    6.78    2.84
   3   5 -11    0.35    2.14
   3  -5 -11    2.11    2.06
  -3  -5  10    7.73    2.68
   3   5 -10   11.19    2.81
   3   5 -10   11.70    2.46
   3  -5 -10   15.53    2.44
  -3  -5   9  712.11   15.93
   3   5  -9  697.26   16.16
   3  -5  -9  723.96   15.11
  -3  -5   9  673.34   15.24
  -3  -5   8    1.45    2.04
   3   5  -8    2.05    2.09
   3   5  -8    0.65    1.97
  -3  -5   8    0.35    3.07
  -3  -5   7  495.59   12.20
   3   5  -7  494.93   11.98
  -3  -5   7  474.23   11.95
   3   5  -6   27.91    2.55
  -3  -5   6   24.38    2.76
  -3  -5   6   32.21    3.12
  -3  -5   5   89.79    4.25
  -3  -5   5   83.65    3.40
  -3  -5   5   93.84    4.44
   3   5  -5   86.98    3.80
  -3   5   4   25.00    3.80
  -3  -5   4   20.96    2.44
  -3  -5   4   26.57    2.88
   3   5  -4   19.39    1.92
  -3  -5   4   19.34    1.73
  -3  -5   3  291.99    8.18
  -3  -5   2   92.22    4.13
  -3  -5   2  106.23    4.20
  -3  -5   1  291.25    7.69
  -3  -5   1  292.56    7.93
  -3  -5   0  254.12    7.25
   3   5   0  243.47   10.92
  -3  -5   0  253.53    6.96
   3   5   1  952.76   19.78
   3  -5   1  978.42   20.13
   3   5   1  989.58   26.44
  -3  -5  -1 1010.33   20.09
  -3  -5  -1  997.48   19.65
  -3  -5  -2    9.11    1.84
  -3  -5  -2    8.33    1.46
  -3   5  -3   26.81    2.42
  -3  -5  -3   21.38    1.98
  -3  -5  -3   21.08    2.02
  -3  -5  -3   20.83    2.73
  -3   5  -4    2.88    1.86
  -3  -5  -4    2.23    1.44
  -3  -5  -4    3.24    2.32
  -3  -5  -5    4.58    2.36
  -3   5  -5    1.18    1.97
  -3  -5  -5    2.16    1.44
  -3   5  -6   12.49    2.40
  -3  -5  -6    8.60    1.97
   3  -5   7  153.25    6.03
  -3   5  -7  143.84    5.59
  -3  -5  -7  147.53    5.56
   3  -5   8  115.83    5.34
  -3  -5  -8  120.15    5.24
  -3   5  -8  122.21    5.32
   3  -5   8  118.06    4.98
   3  -5   9   47.72    3.31
  -3   5  -9   46.10    2.89
  -3  -5  -9   50.84    3.71
   3  -5   9   50.14    3.69
  -3   5  -9   49.53    3.77
  -3   5 -10   97.46    4.96
  -3  -5 -10  104.56    5.10
   3  -5  10   95.30    4.84
   3  -5  10   87.77    4.04
  -3   5 -10   98.49    4.08
  -3   5 -10   90.92    3.93
   3  -5  11   70.43    4.00
  -3  -5 -11   70.53    4.31
  -3   5 -11   67.73    3.31
  -3  -5 -11   68.54    3.27
  -3   5 -12   25.91    3.29
  -3   5 -12   25.92    2.15
  -3  -5 -12   23.85    2.01
  -3  -5 -12   27.10    3.02
  -3   5 -13  128.55    5.54
  -3  -5 -13  128.67    5.25
  -3   5 -14   14.15    2.36
  -3  -5 -14   10.71    2.14
  -3  -5 -15   20.50    1.97
  -3  -5 -16   13.85    1.23
   3   6 -15   39.55    2.32
   3   6 -14    2.31    1.80
   3   6 -13   46.98    3.36
  -3  -6  12    6.39    2.24
   3   6 -12    6.65    2.45
   3   6 -11  632.98   14.88
  -3  -6  11  601.09   14.24
  -3  -6  10  139.85    5.88
   3   6 -10  139.14    5.82
  -3  -6  10  137.66    5.50
  -3  -6   9  176.77    6.83
  -3  -6   9  201.59    7.11
   3   6  -9  187.05    6.79
  -3  -6   8    7.58    2.73
   3   6  -8    4.64    2.15
   3   6  -7   46.22    3.27
  -3  -6   7   48.67    3.81
  -3  -6   6   27.93    3.48
  -3  -6   6   25.54    3.13
   3   6  -6   20.94    2.44
  -3  -6   5 1608.73   31.29
   3   6  -5 1532.48   29.91
  -3  -6   5 1581.24   31.17
  -3  -6   4  506.94   12.88
   3  -6  -4  523.26   12.13
  -3  -6   3  302.07    8.76
  -3  -6   3  309.44    9.01
  -3  -6   2  269.18    7.98
   3  -6  -2  270.68    7.19
  -3  -6   1  277.53    8.02
   3  -6  -1  278.96    7.54
  -3  -6   1  275.90    8.32
  -3  -6   0   66.51    2.95
  -3  -6   0   70.60    3.81
  -3  -6  -1  233.89    6.33
  -3  -6  -1  238.03    7.43
  -3  -6  -1  234.74    6.98
  -3   6  -2   48.45    3.03
  -3  -6  -2   48.56    2.69
  -3  -6  -2   44.29    3.82
  -3  -6  -2   54.34    3.24
  -3   6  -3  159.27    5.41
  -3  -6  -3  157.93    4.95
  -3  -6  -3  155.73    5.94
  -3  -6  -3  149.16    5.11
  -3   6  -4   23.73    2.60
  -3  -6  -4   23.10    2.12
   3  -6   4   25.69    2.95
  -3  -6  -4   23.96    3.18
  -3  -6  -5  634.87   14.40
  -3  -6  -5  680.13   14.46
  -3   6  -5  650.20   14.64
  -3   6  -6   12.01    2.28
   3  -6   6    8.13    2.55
   3  -6   6   10.99    2.78
  -3  -6  -6   14.22    2.06
  -3   6  -7  759.01   17.08
   3  -6   7  799.88   18.10
  -3  -6  -7  774.91   17.05
   3  -6   7  804.90   17.91
   3  -6   8    0.21    2.08
  -3   6  -8   -0.28    1.99
  -3  -6  -8    1.32    2.05
   3  -6   8    1.63    2.56
   3  -6   9   91.42    4.99
   3  -6   9   88.42    4.44
  -3   6  -9   84.70    4.40
  -3  -6  -9   91.22    4.46
  -3  -6 -10    2.50    2.01
  -3   6 -10    1.57    2.55
   3  -6  10    0.97    2.24
   3  -6  10    1.42    1.64
  -3   6 -11  167.36    6.49
   3  -6  11  169.97    6.17
  -3  -6 -11  164.58    5.97
  -3   6 -12   -1.76    2.25
  -3  -6 -12    0.24    1.87
  -3   6 -13   29.27    2.78
  -3  -6 -13   24.01    2.29
   3  -6  13   22.21    1.78
  -3   6 -14   -0.20    1.60
  -3  -6 -14    0.96    1.21
  -3   6 -15   50.20    2.32
   3   7 -14    6.06    1.27
   3   7 -13    5.23    1.68
  -3  -7  12    2.34    1.99
   3   7 -12    0.60    1.68
  -3  -7  11    1.77    2.46
   3   7 -11   -0.25    1.78
   3   7 -10   79.76    4.08
  -3  -7  10   78.11    4.61
  -3  -7  10   76.49    4.37
   3   7  -9  247.94    7.53
  -3  -7   9  241.20    8.04
  -3  -7   9  244.54    8.34
  -3  -7   8   12.72    2.98
   3   7  -8    9.24    2.12
  -3  -7   8    5.16    3.91
  -3  -7   7  116.38    5.55
   3   7  -7  100.91    4.42
  -3  -7   7  104.22    6.21
  -3  -7   6  127.77    5.93
  -3  -7   6  133.33    6.40
  -3  -7   5   39.07    4.38
  -3  -7   4  100.15    5.18
  -3  -7   4  103.45    5.75
   3  -7  -4   89.28    4.33
  -3  -7   3  227.56    8.14
   3  -7  -3  230.75    7.33
  -3  -7   3  223.16    7.75
  -3  -7   2    4.68    2.56
   3  -7  -2    3.61    2.10
   3  -7  -2    2.11    1.49
   3  -7  -1   56.39    3.35
  -3  -7   1   63.07    4.67
   3  -7  -1   54.15    3.75
  -3  -7   1   54.84    3.93
   3  -7   0  178.45    6.21
   3  -7   0  192.93    6.88
  -3  -7   0  188.33    6.98
  -3  -7   0  176.53    6.47
  -3  -7  -1   22.18    2.89
  -3  -7  -1   18.02    3.76
   3  -7   1   25.14    2.72
   3  -7   1   23.63    3.02
  -3  -7  -2  690.91   15.52
   3  -7   2  727.06   16.30
  -3  -7  -2  688.97   16.33
   3  -7   2  720.74   16.76
  -3   7  -3    2.10    1.91
   3  -7   3    1.71    2.13
  -3  -7  -3    3.85    2.06
  -3  -7  -3    0.79    3.14
  -3   7  -4   22.64    2.51
  -3  -7  -4   29.87    3.71
   3  -7   4   26.21    3.22
   3  -7   4   25.45    3.30
  -3   7  -5   14.61    2.20
  -3  -7  -5   21.37    3.37
   3  -7   5   13.16    2.81
   3  -7   5   14.57    2.87
  -3  -7  -6  127.46    4.76
   3  -7   6  133.28    6.05
  -3   7  -6  133.71    5.03
   3  -7   7   30.81    3.37
  -3   7  -7   28.94    2.68
  -3  -7  -7   32.65    2.61
   3  -7   7   31.12    3.56
  -3   7  -8   11.77    2.17
  -3   7  -8   16.01    2.53
   3  -7   8   17.78    3.08
   3  -7   8   16.39    2.75
  -3  -7  -8   17.45    2.16
   3  -7   9    5.11    2.10
  -3   7  -9    5.72    2.25
   3  -7   9    3.94    2.55
  -3  -7  -9    5.75    1.81
  -3   7 -10    1.92    2.11
   3  -7  10   -2.96    2.26
  -3  -7 -10   -0.07    1.55
  -3   7 -11    5.75    2.16
  -3  -7 -11    1.30    1.44
  -3   7 -12   23.23    2.39
   3  -7  12   20.13    2.07
  -3  -7 -12   20.35    1.77
   3  -7  13    2.19    0.87
  -3   7 -13    2.61    1.49
  -3   7 -14   13.89    1.35
  -3  -8  12    5.15    1.45
  -3  -8  11   36.90    2.95
  -3  -8  10  136.21    5.02
  -3  -8  10  149.19    5.79
  -3  -8   9   -4.27    3.21
  -3  -8   9    2.20    3.35
  -3  -8   8   13.90    3.38
  -3  -8   8   22.90    4.26
  -3  -8   7   -0.80    3.53
  -3  -8   7   -1.78    4.41
  -3  -8   6   51.22    5.43
  -3  -8   5   -0.49    5.25
   3  -8  -4  394.68   10.28
  -3  -8   4  402.76   11.76
  -3  -8   4  385.72   11.15
   3  -8  -3   21.30    2.71
  -3  -8   3   23.07    3.54
  -3  -8   2  718.93   17.31
   3  -8  -2  756.65   17.14
  -3  -8   2  741.00   17.78
  -3  -8   1   32.06    3.70
   3  -8  -1   36.06    2.87
   3  -8  -1   31.50    3.34
  -3  -8   1   38.43    4.70
   3  -8   0  269.81    8.11
   3  -8   0  278.40    8.96
  -3  -8   0  274.69    9.39
  -3  -8   0  277.50    8.58
  -3  -8  -1   29.71    3.30
   3  -8   1   31.95    3.14
   3  -8   1   32.69    3.49
  -3  -8  -1   29.70    4.50
  -3  -8  -2    9.88    2.50
   3  -8   2   12.72    3.04
   3  -8   2   14.07    2.69
  -3  -8  -2    9.48    3.71
  -3  -8  -3   11.77    2.25
   3  -8   3   11.86    2.61
  -3  -8  -3    8.01    3.64
   3  -8   4  234.44    7.98
   3  -8   4  214.54    8.05
  -3  -8  -4  216.72    7.54
   3  -8   5   -1.12    2.57
   3  -8   5    0.83    2.56
   3  -8   6  276.78    9.00
  -3   8  -7   53.00    3.06
   3  -8   7   57.71    4.07
  -3   8  -8  121.32    4.62
   3  -8   8  121.37    5.60
   3  -8   8  137.55    5.52
   3  -8   9   -1.18    2.38
  -3   8  -9    3.37    1.67
  -3   8 -10   35.59    2.47
   3  -8  10   37.50    2.96
   3  -8  10   33.87    2.51
   3  -8  11    3.32    1.67
  -3   8 -11    5.24    1.43
   3  -8  12   23.74    1.71
  -3   8 -12   23.36    1.51
  -3  -9  11    2.70    1.42
  -3  -9  10   33.50    2.83
  -3  -9   9   76.36    4.00
  -3  -9   9   78.25    4.23
  -3  -9   8  119.97    5.60
  -3  -9   8  117.41    5.33
  -3  -9   7   51.53    4.82
  -3  -9   6   14.81    4.67
  -3  -9   5   23.22    3.72
  -3  -9   5   13.76    4.67
   3  -9  -4   99.13    4.32
  -3  -9   4   98.42    5.43
  -3  -9   4   89.00    6.36
  -3  -9   3   23.40    3.75
   3  -9  -3   16.67    2.70
  -3  -9   2    9.88    3.24
   3  -9  -2   15.98    2.67
  -3  -9   2   10.97    4.73
  -3  -9   1    5.82    2.98
   3  -9  -1    3.85    1.69
   3  -9  -1    6.07    2.40
  -3  -9   1    3.19    4.57
  -3  -9   0   14.87    2.94
  -3  -9   0   15.40    4.76
   3  -9   0   16.03    2.98
  -3  -9  -1    1.08    2.33
   3  -9   1    2.28    2.37
  -3  -9  -1   -0.69    4.11
  -3  -9  -2   64.48    5.08
  -3  -9  -2   59.50    3.53
   3  -9   2   61.21    4.42
  -3  -9  -3   17.71    3.70
  -3  -9  -4   70.09    4.30
   3  -9   5   13.08    2.87
   3  -9   6   47.16    3.73
   3  -9   7   -2.99    2.80
   3  -9   8    4.86    2.22
   3  -9   9   15.24    2.26
   3  -9   9   14.95    2.07
   3  -9  10   40.60    2.55
   3  -9  10   31.78    1.73
   3  -9  11   13.56    1.38
  -3 -10  10   15.37    1.42
  -3 -10   9   11.87    1.53
  -3 -10   9   19.19    2.08
  -3 -10   8   13.81    2.48
  -3 -10   8   10.14    2.32
  -3 -10   7    3.67    2.98
  -3 -10   6    5.37    2.75
  -3 -10   6    7.01    3.55
  -3 -10   5   96.14    4.78
  -3 -10   5   91.94    5.38
  -3 -10   4   23.31    3.27
   3 -10  -3   78.29    3.70
  -3 -10   3   85.75    4.61
   3 -10  -2   13.74    2.54
  -3 -10   2   21.28    3.17
  -3 -10   2   16.79    4.54
  -3 -10   1  173.71    6.17
  -3 -10   1  179.56    7.42
   3 -10  -1  180.31    6.40
   3 -10   0    0.20    1.43
  -3 -10   0    2.61    2.17
  -3 -10   0    4.35    3.95
   3 -10   0   -4.18    2.93
   3 -10   1    9.31    1.92
  -3 -10  -1   13.31    2.14
  -3 -10  -1   10.84    3.74
   3 -10   1    6.25    2.75
   3 -10   2    0.08    1.91
   3 -10   2   -0.93    2.82
  -3 -10  -2    6.75    3.33
   3 -10   3   33.59    2.85
  -3 -10  -3   37.07    3.47
   3 -10   3   28.06    3.35
  -3 -10  -4   -0.29    2.12
   3 -10   4   -0.67    2.19
   3 -10   5   70.43    3.78
   3 -10   5   72.21    4.23
   3 -10   6    2.21    1.84
   3 -10   6    1.13    2.32
   3 -10   7   67.65    3.44
   3 -10   7   67.68    3.41
   3 -10   8    6.16    1.62
   3 -10   9   15.33    1.58
  -3 -11   7   18.86    1.64
  -3 -11   7   15.12    1.70
  -3 -11   6   13.52    1.80
  -3 -11   6   15.80    2.32
  -3 -11   5    7.23    1.89
  -3 -11   5   11.71    2.66
  -3 -11   4    3.78    1.87
  -3 -11   3   19.22    3.35
  -3 -11   3   19.46    2.20
   3 -11  -2   10.26    1.54
  -3 -11   2    9.39    1.80
  -3 -11   1   30.77    3.49
  -3 -11   1   22.04    1.90
   3 -11  -1   26.82    2.21
   3 -11   0    6.41    1.87
  -3 -11   0    9.97    2.97
  -3 -11  -1   61.68    3.62
   3 -11   1   55.34    3.23
   3 -11   2    6.06    1.23
   3 -11   2    5.28    2.09
  -3 -11  -2    6.34    2.17
   3 -11   3   20.82    1.76
   3 -11   3   21.97    2.47
   3 -11   4    1.06    1.24
   3 -11   5    2.16    1.18
   3 -11   5    2.74    1.70
   3 -11   6    1.19    1.02
   3 -11   6    2.69    1.39
   3 -11   7   11.00    1.11
   4   0 -17   -0.19    0.79
   4   0 -17    1.82    1.81
   4   0 -16    9.90    1.75
   4   0 -15    1.51    1.82
   4   0 -14  138.36    5.65
   4   0 -13    1.41    2.35
   4   0 -12  384.77   10.80
   4   0 -11   -0.11    2.43
   4   0 -10  295.15    8.72
   4   0  -9    0.93    2.36
   4   0  -9    0.09    1.91
   4   0  -8  253.68    7.40
   4   0  -8  240.65    7.40
   4   0  -7    1.51    2.55
   4   0  -7    2.65    1.63
   4   0  -7    1.04    1.89
   4   0  -6 3726.53   66.06
   4   0  -6 3698.95   66.12
   4   0  -6 3652.56   72.36
   4   0  -5    1.67    2.47
   4   0  -4 1334.42   29.35
   4   0  -3    5.04    2.35
   4   0  -2  299.27    9.42
  -4   0   2  293.36    8.94
  -4   0   1    2.41    1.58
  -4   0   0   12.92    1.94
  -4   0   0   10.86    1.84
  -4   0  -1    2.21    2.09
  -4   0  -2 1042.82   23.41
   4   0   2 1060.65   22.55
   4   0   3   11.38    2.05
  -4   0  -3    1.15    2.64
  -4   0  -4  655.13   18.25
   4   0   4  647.44   16.41
   4   0   4  624.69   16.54
   4   0   5    0.71    2.19
  -4   0  -5    5.52    3.35
   4   0   5    1.37    1.80
  -4   0  -6  924.22   18.66
   4   0   6  915.38   23.76
  -4   0  -6  911.62   18.44
   4   0   6  923.07   23.20
  -4   0  -7    2.82    1.85
  -4   0  -7    1.76    1.52
  -4   0  -8  279.63    7.82
  -4   0  -8  267.73    7.96
  -4   0  -9    1.11    1.88
  -4   0  -9   -0.49    2.25
  -4   0 -10  205.40    6.92
  -4   0 -10  183.82    6.96
  -4   0 -11   -0.21    2.23
  -4   0 -12   22.93    2.94
  -4   0 -13    0.92    1.96
  -4   0 -13   -0.82    2.15
  -4   0 -14   44.82    3.03
  -4   0 -14   52.99    3.60
  -4   0 -15    1.46    1.34
  -4   0 -15   -0.91    1.89
  -4   0 -16    2.50    1.44
   4  -1 -18   -0.60    0.85
   4   1 -17    0.50    1.67
   4  -1 -17    0.74    1.67
   4   1 -17    1.73    1.18
   4   1 -16   28.48    2.93
   4  -1 -16   33.89    3.01
   4   1 -16   32.32    2.53
   4   1 -15    6.71    2.28
   4   1 -15    6.63    2.81
   4  -1 -15    9.84    2.78
   4  -1 -15    9.64    1.93
   4  -1 -14  422.69   11.54
   4   1 -14  434.87   11.50
   4   1 -14  450.53   11.82
   4  -1 -14  426.98   10.85
   4  -1 -13  210.32    7.01
   4   1 -13  195.61    7.59
   4  -1 -13  213.35    7.68
   4   1 -13  195.03    7.27
   4  -1 -12  224.06    7.99
   4  -1 -12  215.21    7.33
   4   1 -12  226.94    7.92
   4   1 -12  230.87    8.07
   4  -1 -11   49.26    3.58
   4   1 -11   48.30    3.77
   4   1 -11   45.46    3.94
   4  -1 -11   47.18    4.10
   4   1 -10  472.35   12.19
   4   1 -10  481.10   12.21
   4  -1 -10  459.28   12.02
   4  -1 -10  451.85   11.61
   4  -1  -9  316.41    8.73
   4   1  -9  306.71    8.94
   4   1  -9  312.88    9.00
   4  -1  -9  310.41    8.94
   4   1  -8    9.23    2.21
   4   1  -8    6.82    2.32
   4  -1  -8    9.22    2.20
   4  -1  -8    9.80    2.01
   4   1  -7   84.24    3.92
   4   1  -7   79.77    3.92
   4  -1  -7   76.06    3.75
   4  -1  -7   74.83    3.58
   4  -1  -7   78.56    5.86
   4  -1  -6   63.66    3.13
   4  -1  -6   58.09    3.15
  -4   1   6   62.05    5.50
  -4  -1   6   56.39    5.25
   4   1  -6   54.23    5.45
   4  -1  -6   55.53    4.70
   4   1  -5   51.93    5.18
  -4   1   5   51.80    4.81
  -4  -1   5   45.35    4.55
   4  -1  -5   47.43    4.06
   4   1  -4 7449.79  135.87
  -4   1   4 7491.50  135.47
  -4  -1   4 7496.00  135.58
   4  -1  -4 7501.70  133.17
   4   1  -3  727.35   19.28
   4  -1  -3  778.74   19.24
   4   1  -3  731.92   18.99
   4  -1  -3  779.24   17.30
  -4  -1   2 3770.04   71.11
  -4   1   2 3776.61   68.46
   4  -1  -2 3881.20   68.74
   4  -1  -2 3800.47   71.49
   4   1  -2 3814.56   71.52
  -4   1   1   89.92    3.56
  -4   1   1   88.93    3.67
   4  -1  -1   82.04    4.96
  -4  -1   1   80.99    4.70
   4   1  -1   78.36    4.97
   4  -1  -1   93.02    3.88
  -4  -1   0   97.02    5.44
   4  -1   0  103.02    5.55
   4   1   0  104.22    5.61
  -4   1   0   99.14    3.78
  -4  -1   0   91.44    4.94
  -4   1   0  102.15    5.49
  -4   1   0  102.46    4.75
  -4  -1  -1  137.10    6.43
  -4   1  -1  128.41    6.01
  -4   1  -1  130.27    6.31
  -4  -1  -1  127.47    5.53
   4  -1   1  125.35    6.24
   4   1   1  142.44    6.57
  -4  -1  -1  124.46    5.80
  -4   1  -2  698.80   17.80
  -4  -1  -2  716.16   18.14
  -4  -1  -2  723.16   17.48
   4   1   2  691.42   17.36
  -4   1  -2  695.80   17.84
   4  -1   2  697.98   15.21
  -4  -1  -3  161.68    7.37
  -4   1  -3  144.27    7.63
   4  -1   3  147.48    5.66
   4  -1   3  148.67    5.51
   4   1   3  165.02    7.12
  -4  -1  -4 3264.25   63.99
   4  -1   4 3284.35   60.65
   4   1   4 3214.82   62.90
  -4   1  -4 3309.82   64.88
   4  -1   4 3236.79   61.05
   4  -1   5 2054.99   41.14
  -4   1  -5 2132.55   45.71
  -4  -1  -5 2115.71   44.76
  -4   1  -5 2038.29   37.91
  -4  -1  -5 2042.73   37.59
   4   1   5 2013.13   43.21
  -4  -1  -5 2067.67   37.61
  -4   1  -5 2049.80   37.59
   4   1   5 2059.93   43.61
   4  -1   5 2053.85   41.72
  -4  -1  -6   97.32    3.90
  -4   1  -6  101.55    3.78
  -4  -1  -6   96.56    3.87
  -4   1  -6  102.83    3.94
  -4  -1  -6   99.56    3.97
   4  -1   6   96.23    5.56
   4   1   6   93.57    6.38
   4  -1   6   94.94    6.04
   4   1   6   95.76    6.71
  -4   1  -6   99.52    4.26
  -4   1  -7  970.19   20.22
  -4  -1  -7  983.80   19.80
  -4   1  -7  999.20   19.83
  -4   1  -7  959.82   19.58
  -4  -1  -7  983.50   19.96
   4  -1   7  976.97   24.43
   4  -1   7  934.06   24.90
  -4  -1  -7  965.94   19.84
  -4  -1  -8  184.84    6.16
  -4  -1  -8  179.22    6.08
  -4   1  -8  172.87    5.97
  -4   1  -8  180.98    5.87
  -4  -1  -8  181.97    6.16
  -4   1  -8  189.14    6.47
  -4   1  -9   61.57    4.04
  -4  -1  -9   66.44    3.81
  -4   1  -9   64.10    3.73
  -4  -1  -9   67.05    3.98
  -4   1  -9   64.13    3.65
  -4  -1  -9   69.14    3.94
  -4   1 -10    6.95    2.71
  -4  -1 -10    9.01    2.36
  -4   1 -10    7.21    2.33
  -4   1 -10    7.18    2.18
  -4  -1 -10    7.40    2.51
  -4  -1 -11    3.78    2.41
  -4   1 -11    2.63    2.28
  -4   1 -11    4.77    2.20
  -4  -1 -11    6.62    2.34
  -4  -1 -12   17.63    2.93
  -4   1 -12   16.10    2.56
  -4  -1 -12   12.06    2.67
  -4   1 -12   16.11    2.63
  -4  -1 -13    2.00    1.63
  -4   1 -13    3.05    2.24
  -4   1 -13    2.06    2.17
  -4  -1 -13    3.60    2.28
  -4  -1 -13    3.66    2.43
  -4   1 -13    0.76    2.16
  -4   1 -14   62.87    3.73
  -4  -1 -14   69.96    3.94
  -4   1 -14   67.14    3.87
  -4   1 -14   67.95    3.74
  -4  -1 -14   67.05    4.07
  -4   1 -15    2.61    1.83
  -4  -1 -15    0.15    1.73
  -4   1 -15    1.05    1.61
  -4   1 -15    2.69    1.72
  -4  -1 -15    1.36    2.02
  -4   1 -16   16.34    1.82
  -4  -1 -16   13.88    1.79
  -4   1 -16   11.05    1.38
  -4   1 -16   12.10    1.46
  -4  -1 -16   14.78    1.94
  -4  -1 -17    5.44    1.04
  -4  -1 -17    4.08    1.08
  -4   1 -17    5.28    1.03
   4   2 -17   16.64    1.64
   4  -2 -17   19.44    1.86
   4   2 -16   56.16    3.18
   4   2 -16   54.78    3.28
   4  -2 -16   54.10    3.34
   4   2 -15   10.32    2.49
   4   2 -15    8.75    2.72
   4  -2 -15   11.43    2.72
   4  -2 -14    2.66    1.52
   4   2 -14    1.18    2.53
   4   2 -14    0.10    2.63
   4  -2 -14    3.96    2.67
   4  -2 -13    1.90    1.75
   4   2 -13    2.45    2.76
   4   2 -13    5.31    2.96
   4  -2 -13    1.96    2.69
   4   2 -12   89.04    5.16
   4   2 -12   94.57    5.32
   4  -2 -12   88.29    5.01
   4  -2 -12   91.09    4.29
   4  -2 -11  225.02    7.19
   4   2 -11  239.57    8.06
   4  -2 -11  232.17    7.89
   4   2 -11  238.71    8.17
   4  -2 -10   16.46    2.37
   4  -2 -10   12.72    2.75
   4   2  -9   12.10    2.78
   4  -2  -9   15.05    2.51
   4  -2  -9   16.60    2.17
  -4  -2   8   83.26    3.58
   4  -2  -8   76.32    3.68
   4   2  -8   81.42    4.33
   4  -2  -8   77.64    4.02
   4  -2  -7   20.03    2.08
   4   2  -7   19.80    2.32
   4   2  -7   23.36    2.69
   4  -2  -7   16.62    2.34
  -4  -2   7   24.83    2.19
   4   2  -6   75.08    3.58
   4   2  -6   65.88    3.57
  -4   2   6   81.20    6.07
  -4  -2   6   78.54    6.06
   4  -2  -6   75.39    3.41
   4  -2  -6   69.76    3.22
  -4  -2   6   66.86    3.20
   4  -2  -5 2142.61   42.58
   4   2  -5 2143.21   39.76
  -4   2   5 2247.48   45.68
  -4  -2   5 2199.13   45.70
   4   2  -5 2148.44   39.84
   4   2  -5 2160.39   47.08
   4  -2  -4   15.94    2.17
   4   2  -4   20.58    1.35
   4   2  -4   21.58    4.36
  -4   2   4   16.10    3.07
  -4  -2   4   25.19    3.64
   4   2  -3 1547.60   28.20
   4  -2  -3 1537.86   32.74
  -4   2   3 1455.57   27.26
   4   2  -3 1540.36   32.67
  -4  -2   3 1555.48   33.62
   4  -2  -3 1510.07   28.72
   4  -2  -2  649.61   16.65
   4   2  -2  616.46   16.36
   4   2  -2  629.40   13.97
  -4   2   2  623.70   12.53
  -4  -2   2  631.74   17.13
   4   2  -1    6.72    2.15
  -4  -2   1    3.31    1.93
   4  -2  -1    3.55    2.12
   4   2  -1    5.84    2.22
   4   2   0  408.06   11.33
  -4  -2   0  382.17   11.83
   4  -2   0  388.94   11.83
   4   2   0  376.91   11.68
  -4  -2   0  383.03   12.11
  -4   2   0  392.05   11.84
   4  -2   1  141.59    6.59
   4   2   1  136.57    6.48
  -4   2  -1  138.86    6.50
   4   2   1  135.53    6.75
  -4  -2  -1  139.33    6.62
  -4  -2  -1  140.00    6.74
   4   2   2   18.48    3.88
  -4  -2  -2   15.54    2.91
   4  -2   3 2025.40   37.16
   4   2   3 2007.48   42.28
   4  -2   3 2015.09   36.86
   4  -2   4  431.49   10.58
   4   2   4  425.14   14.09
   4  -2   4  424.38   11.00
  -4  -2  -5 2477.25   50.15
  -4  -2  -5 2312.13   42.54
  -4  -2  -5 2316.14   42.23
   4  -2   5 2315.40   44.56
  -4   2  -5 2317.22   42.25
   4   2   5 2289.40   49.12
   4  -2   5 2322.60   45.29
  -4   2  -5 2394.14   51.61
  -4  -2  -6   72.25    3.33
  -4   2  -6   76.69    3.45
   4  -2   6   76.62    4.52
   4  -2   6   79.53    5.23
  -4  -2  -6   72.87    3.25
  -4  -2  -7  835.51   17.21
  -4   2  -7  834.65   17.25
  -4   2  -7  804.16   16.74
  -4  -2  -7  818.58   17.10
  -4  -2  -8  445.38   10.78
  -4   2  -8  426.42   10.69
  -4   2  -8  428.89   10.31
  -4  -2  -9   90.41    4.32
  -4   2  -9   87.76    4.36
  -4   2  -9   85.67    4.02
  -4  -2 -10   33.25    3.17
  -4   2 -10   33.49    3.19
  -4   2 -10   31.76    2.76
  -4  -2 -10   31.55    3.34
  -4  -2 -11  241.63    7.75
  -4   2 -11  239.02    7.75
  -4  -2 -11  254.61    8.24
  -4  -2 -12    1.94    2.24
  -4   2 -12    2.05    2.00
  -4  -2 -12    2.30    2.51
  -4   2 -12    1.85    2.24
  -4  -2 -13   88.01    4.44
  -4   2 -13   77.10    4.27
  -4   2 -13   81.71    3.98
  -4  -2 -13   90.71    4.79
  -4   2 -14    1.03    1.88
  -4  -2 -14    0.52    1.86
  -4   2 -14    0.09    2.05
  -4   2 -14    0.81    1.63
  -4  -2 -14   -1.16    2.35
  -4   2 -15   90.96    4.04
  -4  -2 -15   99.35    4.32
  -4   2 -15   97.60    3.95
  -4  -2 -15   94.33    3.91
  -4  -2 -16    1.45    1.20
  -4   2 -16    1.85    1.23
  -4  -2 -16    1.58    1.53
  -4   2 -16    2.38    1.27
  -4  -2 -17    7.47    1.07
   4   3 -17    4.78    1.23
   4  -3 -17    4.96    1.14
   4   3 -16    0.13    1.67
   4  -3 -16    0.06    1.51
   4   3 -15    1.94    2.19
   4   3 -15    1.62    2.07
   4  -3 -15    3.38    2.16
   4   3 -14  148.75    6.10
   4   3 -14  142.64    5.89
   4  -3 -14  153.94    5.80
   4   3 -13  133.14    5.98
   4  -3 -13  135.49    5.75
   4   3 -12    1.44    2.85
   4  -3 -12    1.04    2.47
   4   3 -11    4.33    2.90
   4  -3 -11    2.56    2.63
  -4  -3  10    4.39    2.07
   4  -3 -10    2.64    1.59
   4   3 -10    5.00    2.60
   4   3 -10    4.92    2.77
   4  -3 -10    1.75    2.27
   4   3  -9  407.26   10.83
   4  -3  -9  379.18    9.47
   4   3  -9  387.08   10.55
   4  -3  -9  402.88   10.28
  -4  -3   9  372.94    9.69
   4  -3  -8   81.34    3.61
   4   3  -8   83.47    4.42
   4   3  -8   89.14    4.49
   4  -3  -8   84.44    4.00
  -4  -3   8   81.35    3.99
  -4  -3   7    8.27    2.03
  -4  -3   7   15.35    2.50
   4  -3  -7    8.95    1.56
   4   3  -7    7.82    2.07
   4   3  -7    8.88    2.33
   4  -3  -7    8.59    1.99
  -4  -3   6    7.12    2.25
  -4  -3   6    7.10    1.98
   4  -3  -6    7.39    1.52
   4   3  -6    6.03    1.88
   4   3  -6    4.30    2.11
   4  -3  -6    6.69    1.79
   4   3  -5  403.67    9.73
   4   3  -5  375.69   10.03
  -4  -3   5  418.89   13.90
   4   3  -5  389.98    9.80
  -4  -3   5  406.37    9.71
  -4  -3   5  410.09    9.71
  -4  -3   4   60.99    3.32
   4   3  -4   64.36    3.61
  -4  -3   4   61.05    3.13
   4   3  -4   64.39    3.33
  -4   3   4   51.86    3.18
   4   3  -4   65.11    3.13
  -4  -3   4   59.42    5.35
   4   3  -4   59.35    6.10
   4   3  -3 5066.37   91.06
  -4  -3   3 5159.42   96.35
  -4  -3   3 5029.29   88.86
   4   3  -2 1113.98   24.29
   4  -3  -2 1138.21   25.72
   4   3  -2 1146.19   25.59
  -4  -3   2 1117.39   27.41
   4   3  -1  555.27   14.45
  -4   3   1  557.49   14.86
  -4  -3   1  527.96   14.82
  -4  -3   1  544.30   16.32
   4  -3  -1  525.30   14.68
   4   3  -1  523.95   14.57
  -4  -3   0  702.99   17.72
   4   3   0  682.22   17.89
  -4  -3   0  705.15   19.21
   4  -3   0  677.16   17.44
   4   3   0  694.20   17.45
  -4   3   0  688.55   17.50
  -4   3  -1 3135.18   60.30
  -4  -3  -1 3139.88   60.46
   4  -3   1 3120.53   60.41
   4   3   1 3180.51   60.47
   4   3   1 3170.72   61.71
  -4  -3  -1 3186.95   62.52
   4   3   2   12.45    3.79
   4  -3   2   10.22    2.60
   4   3   2   14.69    2.78
   4   3   3   24.17    4.53
  -4  -3  -3   17.23    1.82
   4   3   3   22.70    3.61
  -4   3  -4  679.21   14.66
   4   3   4  690.69   21.20
  -4  -3  -4  687.60   14.52
  -4   3  -5  504.99   11.63
  -4   3  -5  499.65   10.86
  -4  -3  -5  489.43   11.31
  -4  -3  -6  128.42    4.47
  -4   3  -6  124.16    4.48
  -4   3  -6  119.51    5.09
  -4  -3  -6  130.53    4.91
  -4  -3  -7 2244.38   42.01
  -4   3  -7 2301.13   42.16
  -4  -3  -7 2278.66   42.74
  -4   3  -7 2284.49   42.98
  -4  -3  -8   19.27    2.34
  -4   3  -8   16.93    2.25
  -4   3  -8   20.34    3.06
  -4  -3  -8   20.70    2.77
  -4  -3  -9  455.28   11.33
  -4   3  -9  458.84   11.41
  -4  -3  -9  455.93   11.96
  -4   3  -9  464.28   12.23
  -4  -3 -10   42.45    3.23
  -4   3 -10   45.44    3.36
  -4  -3 -10   39.00    3.76
  -4   3 -10   41.73    3.94
  -4   3 -11    0.12    2.85
   4  -3  11    1.37    1.79
  -4  -3 -11    0.47    2.48
  -4   3 -11   -0.98    2.04
  -4  -3 -11   -0.10    2.01
  -4   3 -12    6.40    2.27
  -4  -3 -12    6.38    2.24
  -4   3 -13    1.06    2.40
  -4  -3 -13    0.34    1.79
  -4   3 -13   -0.96    1.93
  -4   3 -14    0.07    1.66
  -4  -3 -14    1.11    1.60
  -4   3 -14    1.46    2.14
  -4   3 -15   27.02    2.47
  -4   3 -15   25.10    2.02
  -4  -3 -15   24.85    2.03
  -4   3 -16    4.59    1.36
  -4   3 -16    4.32    0.94
  -4  -3 -16    4.14    0.97
   4   4 -17    6.54    0.96
   4  -4 -16    7.48    1.23
   4  -4 -15   15.28    1.97
   4   4 -14    1.83    2.23
   4  -4 -14    1.79    1.95
   4   4 -13   60.98    4.20
   4   4 -13   60.16    4.01
   4  -4 -13   65.95    3.82
   4   4 -12   12.39    3.03
   4   4 -12   10.08    2.78
   4  -4 -12   13.27    2.56
   4   4 -11   20.26    3.20
  -4  -4  11   20.46    2.62
   4   4 -11   15.22    3.05
   4  -4 -11   16.13    2.76
   4   4 -10   50.70    4.08
   4   4 -10   46.83    3.92
   4  -4 -10   47.68    3.53
  -4  -4  10   45.07    3.46
  -4  -4   9    8.57    2.65
   4   4  -9    9.94    2.87
   4   4  -9    8.03    2.76
   4  -4  -9    8.80    2.22
   4   4  -8   93.43    4.72
   4   4  -8   91.78    4.77
   4  -4  -8  101.73    4.27
  -4  -4   8   93.00    4.74
  -4  -4   8   96.55    4.76
  -4  -4   7   22.63    3.14
  -4  -4   7   14.82    2.69
   4   4  -7   16.79    2.48
   4   4  -7   14.05    2.55
   4  -4  -7   20.66    2.18
   4   4  -6  531.25   12.37
  -4  -4   6  547.71   12.47
  -4  -4   6  528.65   12.48
  -4  -4   5  506.37   11.78
   4   4  -5  487.51   11.47
  -4  -4   5  477.96   11.75
   4   4  -4  472.36   13.71
  -4  -4   4  498.42   11.64
  -4  -4   4  493.37   11.72
   4   4  -4  496.76   11.28
   4   4  -3   65.31    4.70
  -4  -4   3   66.04    3.16
  -4  -4   3   64.98    3.51
   4   4  -2   88.72    5.62
  -4   4   2   90.83    5.23
  -4  -4   2   80.73    3.44
  -4  -4   2   89.76    5.36
  -4  -4   1  239.50    8.85
   4   4  -1  244.05    9.78
   4  -4  -1  233.99    8.65
   4   4  -1  252.88    8.97
  -4  -4   1  239.17    6.78
  -4  -4   1  237.87    6.44
  -4   4   1  256.58    9.02
  -4   4   0   34.86    3.32
  -4  -4   0   29.05    2.96
  -4  -4   0   30.99    3.26
   4   4   0   36.71    4.34
  -4  -4   0   29.74    2.20
   4   4   0   33.78    3.38
   4  -4   0   29.70    3.22
  -4  -4   0   43.76    2.80
  -4  -4  -1  448.07   10.13
  -4  -4  -1  441.31   10.63
   4  -4   1  457.12   13.02
   4   4   1  465.61   13.11
  -4  -4  -1  429.69   10.22
   4   4   1  441.12   15.03
   4   4   2   41.26    5.26
  -4  -4  -2   43.51    2.60
   4  -4   2   45.10    3.83
   4   4   2   41.69    3.78
  -4  -4  -2   44.66    3.26
  -4  -4  -2   42.92    2.76
  -4  -4  -3 1225.10   23.94
   4  -4   3 1206.26   28.01
   4   4   3 1262.04   28.19
  -4  -4  -3 1231.31   24.02
  -4  -4  -3 1217.47   23.65
  -4   4  -4  107.62    4.67
  -4  -4  -4  108.57    4.27
  -4  -4  -4  111.08    3.67
  -4   4  -4  104.45    3.69
  -4  -4  -4  105.76    4.50
  -4  -4  -4  103.25    4.00
  -4   4  -5  144.41    5.45
  -4  -4  -5  135.03    4.38
  -4   4  -5  135.32    4.51
  -4  -4  -5  142.95    5.11
  -4  -4  -5  128.61    5.05
  -4   4  -6    1.10    2.41
  -4   4  -6    0.54    1.28
  -4  -4  -6    1.03    1.27
  -4  -4  -6    2.90    1.82
  -4  -4  -7    1.99    1.44
  -4   4  -7    1.98    2.65
  -4  -4  -7    3.16    2.08
  -4   4  -7    0.74    1.48
  -4  -4  -8   16.84    2.12
  -4   4  -8   13.30    2.07
  -4   4  -8   15.44    2.90
  -4  -4  -8   12.93    2.48
  -4  -4  -9  102.45    4.37
  -4   4  -9  102.28    4.41
  -4  -4  -9   98.01    5.04
  -4   4  -9  101.72    5.20
  -4   4 -10   18.97    3.15
  -4  -4 -10   20.06    2.34
  -4  -4 -10   20.95    3.09
  -4   4 -10   19.96    2.41
   4  -4  10   16.70    2.59
  -4  -4 -11   44.70    3.07
  -4   4 -11   46.83    3.17
   4  -4  11   43.32    3.12
  -4  -4 -11   38.30    3.57
  -4   4 -11   45.04    3.98
  -4  -4 -12  122.51    4.73
  -4   4 -12  125.13    4.85
   4  -4  12  122.35    4.59
  -4  -4 -12  130.53    5.70
  -4  -4 -13   43.55    3.56
  -4   4 -13   41.61    2.76
  -4  -4 -13   41.79    2.68
  -4   4 -14   27.46    2.81
  -4  -4 -14   28.62    2.81
  -4   4 -14   26.67    1.99
  -4  -4 -14   27.35    2.03
  -4   4 -15   70.59    3.26
  -4   4 -15   56.77    2.20
  -4  -4 -15   56.44    2.19
  -4  -4 -15   70.87    3.25
  -4   4 -16   18.15    1.47
  -4  -4 -16   17.99    1.50
   4   5 -16   34.83    1.89
   4   5 -15   12.61    1.97
   4   5 -14  148.89    5.41
   4  -5 -14  134.02    4.15
   4   5 -13    0.58    2.23
  -4  -5  13    2.30    1.37
   4  -5 -13    0.31    1.60
   4   5 -12   90.96    4.87
   4  -5 -12   96.02    4.06
   4   5 -11   25.82    3.20
   4  -5 -11   33.67    2.77
  -4  -5  11   30.99    3.08
   4   5 -10  431.12   11.73
   4  -5 -10  429.05   10.39
  -4  -5  10  416.66   11.07
  -4  -5   9   10.55    2.95
   4   5  -9   13.05    2.68
   4   5  -8   82.21    4.46
  -4  -5   8   82.35    4.71
  -4  -5   8   79.20    4.74
  -4  -5   7   19.91    3.73
  -4  -5   7   17.92    3.20
   4   5  -7   19.63    2.59
  -4  -5   6   52.33    3.80
   4   5  -6   47.64    3.28
  -4  -5   6   49.41    3.11
  -4  -5   6   47.69    4.12
  -4  -5   5  213.98    7.18
  -4  -5   5  218.81    6.42
   4   5  -5  210.91    6.56
  -4  -5   5  216.96    7.46
  -4  -5   4 2059.88   38.46
   4   5  -4 2004.12   37.50
  -4  -5   4 1993.75   37.44
  -4  -5   4 2016.17   38.52
   4   5  -3    0.91    1.33
  -4  -5   3    0.89    1.34
  -4  -5   3    0.09    2.87
   4   5  -2  254.30   10.95
  -4  -5   2  274.00    7.27
  -4  -5   2  279.26    7.99
  -4  -5   1  156.95    5.02
  -4  -5   1  156.19    5.59
  -4  -5   1  150.40    5.88
  -4  -5   0   67.52    3.19
  -4  -5   0   65.91    4.15
  -4  -5   0   74.51    3.76
  -4  -5  -1   10.76    2.22
  -4  -5  -1   10.38    1.72
  -4  -5  -1    7.75    2.75
  -4  -5  -2  511.14   11.60
  -4  -5  -2  498.75   12.17
  -4  -5  -2  501.78   11.63
  -4   5  -3   30.38    2.85
  -4  -5  -3   28.71    2.45
  -4  -5  -3   31.74    2.73
  -4   5  -4  232.14    7.38
  -4  -5  -4  236.95    6.71
  -4  -5  -4  250.62    7.40
  -4  -5  -4  237.63    7.09
  -4   5  -5   70.19    4.15
  -4  -5  -5   70.05    3.68
  -4  -5  -5   64.26    3.99
  -4  -5  -6  456.64   11.33
  -4   5  -6  438.95   11.59
  -4  -5  -7  154.61    5.90
  -4   5  -7  155.47    6.14
  -4   5  -8 1181.73   23.77
   4  -5   8 1236.18   25.66
  -4  -5  -8 1233.37   25.22
  -4   5  -8 1237.81   25.36
  -4   5  -9    3.83    2.65
   4  -5   9    2.00    2.31
  -4  -5  -9    3.30    1.39
  -4  -5  -9    2.60    2.31
   4  -5   9    0.94    1.78
  -4   5  -9    2.54    1.53
  -4  -5 -10   88.45    3.67
  -4   5 -10   86.72    3.81
   4  -5  10   87.59    4.61
  -4  -5 -10   91.17    4.78
   4  -5  10   83.41    3.93
  -4   5 -10   92.72    4.92
  -4   5 -11    9.48    1.67
  -4  -5 -11    9.33    1.64
   4  -5  11   10.44    2.29
  -4  -5 -11    9.76    2.57
  -4   5 -12   45.31    3.76
   4  -5  12   41.19    2.79
  -4  -5 -12   40.40    3.30
  -4   5 -12   39.13    2.35
  -4  -5 -12   36.88    2.25
  -4   5 -13    4.45    2.33
  -4  -5 -13    1.06    2.02
  -4   5 -14   60.69    3.36
  -4  -5 -14   62.79    3.20
  -4  -5 -15    1.79    1.24
   4   6 -15   23.31    1.64
   4   6 -14    1.11    1.50
   4   6 -13   37.83    2.96
   4   6 -12   60.29    3.72
  -4  -6  12   59.00    3.19
  -4  -6  11    5.24    2.67
   4   6 -11    4.16    2.33
   4   6 -10  141.14    5.78
  -4  -6  10  136.15    5.83
   4   6  -9   36.96    3.36
  -4  -6   9   32.72    3.89
  -4  -6   9   31.28    2.39
  -4  -6   9   35.66    4.05
   4   6  -8  363.13   10.00
  -4  -6   8  374.43   10.68
  -4  -6   8  355.03    9.03
  -4  -6   8  368.26   10.43
  -4  -6   7   49.63    2.94
   4   6  -7   51.31    3.48
  -4  -6   7   49.19    4.68
  -4  -6   7   49.79    4.44
   4   6  -6  360.92    9.68
  -4  -6   6  395.30   10.84
  -4  -6   6  367.87    9.22
  -4  -6   6  369.19   10.77
   4   6  -5   28.92    2.57
  -4  -6   5   27.97    3.54
  -4  -6   5   28.25    2.32
  -4  -6   5   26.47    4.18
  -4  -6   4   59.41    5.00
  -4  -6   4   61.46    3.18
  -4  -6   3   74.32    3.40
  -4  -6   3   74.06    5.14
  -4  -6   3   69.35    4.44
  -4  -6   2  257.97    8.12
  -4  -6   2  252.77    6.99
  -4  -6   1   40.08    2.58
  -4  -6   1   37.49    4.10
  -4  -6   1   36.41    3.41
  -4  -6   0   10.93    2.54
  -4  -6   0   11.80    1.82
  -4  -6   0   11.94    3.20
  -4  -6  -1  339.23    8.73
  -4  -6  -1  342.65    9.96
  -4  -6  -1  337.81    9.25
  -4  -6  -2   50.05    4.27
  -4  -6  -2   43.99    2.90
  -4  -6  -2   47.30    3.45
  -4   6  -3  351.72    9.55
  -4  -6  -3  370.88   10.11
  -4  -6  -3  354.07    9.12
  -4  -6  -3  348.16    9.21
  -4  -6  -3  359.00    9.28
  -4   6  -4  342.54    9.45
  -4  -6  -4  347.24    9.05
  -4  -6  -4  344.87    9.59
  -4  -6  -4  339.58    8.80
  -4  -6  -5   36.24    3.74
  -4  -6  -5   42.19    2.98
  -4   6  -5   37.73    3.57
  -4   6  -6    1.08    2.27
   4  -6   6    1.52    2.57
  -4  -6  -6    2.04    1.81
  -4   6  -7    3.33    2.42
   4  -6   7    5.71    2.62
  -4  -6  -7    4.85    2.08
   4  -6   7    1.68    1.97
  -4   6  -8   14.25    2.77
   4  -6   8   14.40    2.61
   4  -6   8   15.88    3.01
  -4  -6  -8   14.73    2.55
  -4   6  -9    0.20    2.28
   4  -6   9    0.29    1.88
   4  -6   9    3.94    2.52
  -4  -6  -9    1.97    2.03
   4  -6  10   96.52    4.15
   4  -6  10  106.71    5.00
  -4  -6 -10  106.40    4.76
  -4   6 -11   30.35    3.20
   4  -6  11   30.73    2.81
  -4  -6 -11   29.07    2.75
  -4   6 -12   11.61    2.34
  -4  -6 -12    8.81    1.96
  -4   6 -13    1.07    1.77
  -4  -6 -13   -1.13    1.48
  -4   6 -14    0.47    1.32
  -4  -6 -14    0.98    1.04
   4   7 -13   15.94    1.64
  -4  -7  12   12.04    1.92
   4   7 -12   11.09    1.81
  -4  -7  11   20.71    2.78
   4   7 -11   17.32    2.21
  -4  -7  10    1.49    2.76
  -4  -7  10    1.10    2.72
   4   7 -10    1.06    1.82
  -4  -7   9  121.50    5.62
   4   7  -9  112.75    4.70
  -4  -7   9  119.80    5.71
  -4  -7   8    2.02    3.19
   4   7  -8    3.67    1.86
  -4  -7   8    8.14    3.92
  -4  -7   7   59.70    4.67
   4   7  -7   58.58    3.33
  -4  -7   7   62.69    5.39
  -4  -7   6   46.84    5.45
  -4  -7   6   45.60    4.47
  -4  -7   5   97.55    6.35
  -4  -7   4  104.98    5.82
  -4  -7   4   98.20    6.28
   4  -7  -4  104.79    4.66
   4  -7  -3  873.44   19.20
  -4  -7   3  872.10   20.23
  -4  -7   3  892.54   19.93
   4  -7  -2  390.48    9.81
  -4  -7   2  396.92   11.25
  -4  -7   1   12.31    4.09
  -4  -7   1   14.56    3.20
   4  -7  -1   14.99    2.26
  -4  -7   0   87.50    3.71
   4  -7   0   90.55    4.42
  -4  -7   0   88.94    5.67
  -4  -7   0   88.15    4.85
  -4   7  -1  152.32    5.73
  -4  -7  -1  151.62    5.96
  -4  -7  -1  146.18    5.06
   4  -7   1  155.04    6.02
  -4  -7  -1  158.81    6.96
  -4  -7  -2    4.23    2.47
   4  -7   2    1.07    2.15
  -4  -7  -2    2.08    3.60
  -4   7  -2    3.78    2.41
  -4   7  -3   20.80    2.81
  -4  -7  -3   20.22    2.84
   4  -7   3   18.00    2.98
  -4  -7  -3   21.02    2.07
  -4  -7  -4   85.15    5.09
   4  -7   4   82.49    4.82
  -4  -7  -4   77.70    3.65
  -4   7  -4   76.98    4.29
  -4  -7  -5   97.02    5.18
   4  -7   5  106.11    5.46
  -4  -7  -5  104.47    4.34
   4  -7   5  113.33    5.69
  -4   7  -5  103.12    4.76
  -4  -7  -6  110.64    4.56
   4  -7   6  121.82    5.74
  -4   7  -6  106.31    4.78
   4  -7   7  279.07    8.95
  -4  -7  -7  260.06    7.56
   4  -7   7  273.22    8.67
  -4   7  -7  249.72    7.75
   4  -7   8    2.17    2.61
  -4  -7  -8    1.08    1.68
   4  -7   8   -0.10    2.01
  -4   7  -8    0.26    1.94
  -4   7  -9  174.76    6.24
   4  -7   9  168.55    5.96
   4  -7   9  178.64    6.59
  -4  -7  -9  168.71    5.64
   4  -7  10   22.14    2.67
  -4   7 -10   16.95    2.44
  -4  -7 -10   17.63    2.07
   4  -7  10   18.50    2.04
  -4   7 -11   55.45    3.27
  -4  -7 -11   52.40    2.77
   4  -7  12   -0.61    1.21
  -4   7 -12   -0.44    1.45
  -4  -7 -12   -0.04    1.05
  -4   7 -13    1.27    1.11
  -4  -8  12    2.12    1.11
  -4  -8  11    2.42    1.89
  -4  -8  10    5.02    2.46
  -4  -8  10    0.99    2.22
  -4  -8   9   10.64    3.09
  -4  -8   9   14.62    3.31
  -4  -8   8   13.70    3.31
  -4  -8   8   21.05    4.04
  -4  -8   7   21.14    3.81
  -4  -8   7   30.06    4.82
  -4  -8   6    0.11    4.65
  -4  -8   5  132.63    7.15
  -4  -8   4    8.01    3.67
   4  -8  -4    9.74    2.05
  -4  -8   4    5.73    4.88
  -4  -8   3    3.91    3.10
   4  -8  -3    0.71    1.87
  -4  -8   2   24.08    3.77
  -4  -8   2   25.90    5.25
   4  -8  -2   22.02    2.95
  -4  -8   1    3.12    3.25
   4  -8  -1    1.13    1.76
  -4  -8   1    0.38    4.33
   4  -8  -1    0.23    2.41
  -4  -8   0   32.18    3.66
   4  -8   0   27.81    2.73
  -4  -8   0   31.20    5.01
   4  -8   0   25.06    3.28
   4  -8   1   81.38    4.37
   4  -8   1   84.96    5.05
  -4  -8  -1   84.44    5.79
  -4  -8  -1   85.65    4.63
   4  -8   2    2.99    2.51
  -4  -8  -2    6.54    2.40
   4  -8   2    3.79    2.17
  -4  -8  -2    2.60    3.60
  -4  -8  -3  297.38    9.35
  -4  -8  -3  289.11    8.19
   4  -8   4    1.61    2.40
  -4  -8  -4    8.25    3.45
   4  -8   4    0.37    2.61
   4  -8   5  194.59    7.17
   4  -8   5  203.00    7.44
   4  -8   6    2.51    2.72
   4  -8   6   -0.23    2.45
  -4   8  -7   14.73    2.01
   4  -8   7   14.96    2.74
  -4   8  -8   12.25    1.89
   4  -8   8   15.38    2.64
   4  -8   8   11.73    2.31
  -4   8  -9   89.84    3.62
   4  -8   9   86.35    3.91
  -4   8 -10    0.91    1.26
   4  -8  10   -1.56    1.42
   4  -8  11   23.80    1.95
  -4   8 -11   19.08    1.52
  -4  -9  11    8.83    1.27
  -4  -9  10   44.09    2.61
  -4  -9   9   34.32    2.81
  -4  -9   9   36.55    3.02
  -4  -9   8    6.02    2.83
  -4  -9   8    4.28    3.01
  -4  -9   7    4.11    3.04
  -4  -9   7    7.50    3.71
  -4  -9   6    2.75    4.11
  -4  -9   5   32.39    3.93
  -4  -9   5   34.31    5.08
  -4  -9   4   94.03    6.42
   4  -9  -4   90.16    3.93
  -4  -9   4   96.11    5.25
   4  -9  -3  240.84    7.29
  -4  -9   3  233.18    8.08
   4  -9  -2   67.82    3.94
  -4  -9   2   67.04    6.01
  -4  -9   2   76.63    4.83
  -4  -9   1   22.23    3.52
   4  -9  -1   20.98    2.77
  -4  -9   1   24.03    5.00
  -4  -9   0   24.16    3.29
  -4  -9   0   25.83    4.91
   4  -9   0   25.73    3.17
   4  -9   1   31.21    3.37
   4  -9   1   31.31    2.83
  -4  -9  -1   33.73    4.78
  -4  -9  -1   31.44    3.14
   4  -9   2   78.42    4.66
   4  -9   2   77.91    4.16
  -4  -9  -2   77.81    5.29
  -4  -9  -2   73.91    3.81
  -4  -9  -3    4.57    3.51
   4  -9   3    0.69    2.47
   4  -9   3    0.50    2.09
   4  -9   4    1.31    2.16
  -4  -9  -4    3.18    2.96
   4  -9   5   90.97    4.80
   4  -9   5   85.64    4.57
   4  -9   6   21.01    2.80
   4  -9   7   45.07    3.28
   4  -9   8   40.05    2.86
   4  -9   9   37.49    2.61
   4  -9   9   33.63    2.18
   4  -9  10    1.13    1.19
  -4 -10   9    6.21    1.44
  -4 -10   8   39.96    2.58
  -4 -10   8   32.12    2.36
  -4 -10   7    8.44    2.66
  -4 -10   6  102.84    4.47
  -4 -10   6  107.40    4.88
  -4 -10   5    6.08    3.59
  -4 -10   5    2.92    2.54
  -4 -10   4   19.97    3.05
  -4 -10   3   16.27    2.97
   4 -10  -3   10.34    1.81
  -4 -10   2   46.19    4.66
  -4 -10   2   39.48    3.36
  -4 -10   1   11.20    2.64
  -4 -10   1   12.84    4.13
  -4 -10   0    4.93    2.19
   4 -10   0    1.29    1.22
   4 -10   0    1.87    2.08
  -4 -10  -1    0.77    1.77
   4 -10   1   -1.34    1.53
   4 -10   1    2.21    2.19
  -4 -10  -1    5.01    3.45
   4 -10   2   33.83    2.54
  -4 -10  -2   34.58    3.61
   4 -10   2   37.30    3.11
   4 -10   3    5.80    1.81
  -4 -10  -3    3.31    2.55
   4 -10   3    9.08    2.44
   4 -10   4   49.11    3.02
   4 -10   5   62.26    3.31
   4 -10   5   54.75    3.56
   4 -10   6   29.20    2.39
   4 -10   6   25.97    2.59
   4 -10   7   -0.40    1.54
   4 -10   7    0.11    1.53
   4 -10   8    6.56    1.20
   4 -10   9    1.56    0.81
  -4 -11   6    5.78    1.28
  -4 -11   6    5.03    1.62
  -4 -11   5    4.70    2.02
  -4 -11   5    5.56    1.55
  -4 -11   4   54.40    2.61
  -4 -11   3    1.75    1.47
  -4 -11   3    8.40    2.65
  -4 -11   2   74.53    3.83
  -4 -11   2   66.72    2.71
   4 -11  -1   12.86    1.58
  -4 -11   1   10.00    1.38
  -4 -11   1   13.00    2.78
  -4 -11   0   15.26    2.71
   4 -11   0   14.42    1.83
  -4 -11  -1   11.70    2.30
   4 -11   1   12.68    1.88
   4 -11   2   -0.58    1.63
  -4 -11  -2   -0.20    1.57
   4 -11   3    1.27    0.82
   4 -11   3   -0.78    1.60
   4 -11   4   43.23    1.90
   4 -11   5    2.60    1.24
   4 -11   5    3.19    0.86
   5   0 -16   -0.05    1.19
   5   0 -15  199.39    6.15
   5   0 -14    1.77    2.18
   5   0 -13  259.67    8.24
   5   0 -12    1.12    2.52
   5   0 -12    2.33    3.07
   5   0 -11   56.39    4.09
   5   0 -11   53.49    4.24
   5   0 -10    0.87    2.33
   5   0 -10    0.55    2.77
   5   0  -9   47.07    3.61
   5   0  -9   45.69    3.76
   5   0  -8   -1.06    2.01
   5   0  -8    3.87    2.60
   5   0  -7  699.92   15.68
   5   0  -7  706.79   15.71
   5   0  -6    4.79    2.89
   5   0  -6   -0.08    1.80
   5   0  -6    2.61    1.92
   5   0  -5  669.39   14.56
   5   0  -5  666.02   14.64
   5   0  -5  691.30   19.18
   5   0  -4    4.47    2.44
   5   0  -4    5.51    1.83
   5   0  -4    4.87    1.89
   5   0  -3 8606.85  153.99
  -5   0   3 8617.74  153.45
   5   0  -2    1.38    2.43
  -5   0   2    1.11    1.60
  -5   0   1 2052.88   40.62
  -5   0   0   -0.09    1.54
  -5   0   0    1.55    1.48
  -5   0  -1   -0.50    1.91
  -5   0  -2    0.79    2.37
  -5   0  -3   30.83    4.06
   5   0   4    3.30    2.13
  -5   0  -4    1.13    2.58
  -5   0  -4    1.00    1.71
  -5   0  -4    1.91    1.34
   5   0   4    0.34    1.49
   5   0   5    0.40    2.11
  -5   0  -5   -0.29    1.79
  -5   0  -5    0.32    1.24
   5   0   5    0.58    1.64
  -5   0  -6    0.89    2.06
  -5   0  -6    0.15    1.57
  -5   0  -7   95.18    4.24
  -5   0  -7  100.11    4.59
  -5   0  -8    0.10    2.08
  -5   0  -8    2.10    1.98
  -5   0  -9 1030.37   21.80
  -5   0  -9 1037.15   22.15
  -5   0 -10   -1.58    2.51
  -5   0 -10   -0.42    2.13
  -5   0 -11    3.16    2.31
  -5   0 -12    0.81    2.15
  -5   0 -13   84.62    4.06
  -5   0 -13   89.47    4.40
  -5   0 -14   -0.65    1.51
  -5   0 -14   -0.55    1.97
  -5   0 -15   22.93    2.08
  -5   0 -16    1.12    0.93
   5   1 -16    9.22    1.70
   5   1 -16    9.59    2.21
   5  -1 -16   14.36    2.22
   5  -1 -15   -0.06    1.39
   5   1 -15   -0.73    1.98
   5   1 -15    0.09    2.39
   5  -1 -15    0.67    2.36
   5  -1 -14  112.52    4.66
   5   1 -14  112.58    5.14
   5   1 -14  121.01    5.57
   5  -1 -14  113.62    5.33
   5  -1 -13    1.54    1.99
   5   1 -13    3.20    2.50
   5   1 -13    4.38    3.09
   5  -1 -13    4.16    2.79
   5  -1 -12   27.30    3.10
   5   1 -12   28.65    3.41
   5   1 -12   28.73    3.98
   5  -1 -12   31.53    3.80
   5   1 -11  209.34    7.72
   5  -1 -11  220.50    7.82
   5  -1 -11  219.14    7.44
   5  -1 -10   69.02    4.15
   5  -1 -10   67.07    4.46
   5   1 -10   65.12    4.34
   5  -1  -9  286.52    8.66
   5   1  -9  306.79    9.10
   5  -1  -9  291.66    8.94
   5  -1  -8  304.65    8.76
   5   1  -8  305.40    8.99
   5  -1  -8  316.38    8.93
   5   1  -7  301.74    8.74
   5  -1  -7  304.81    8.54
   5  -1  -7  313.23    8.59
  -5  -1   7  303.19    7.91
   5  -1  -6   17.59    3.17
   5  -1  -6   19.59    2.41
  -5  -1   6   19.28    2.29
   5  -1  -6   19.01    2.45
   5  -1  -5   85.31    5.35
   5  -1  -5   79.04    3.72
   5  -1  -5   78.82    3.70
   5   1  -5   76.57    6.33
  -5  -1   5   79.71    3.60
   5   1  -4  316.64    8.09
   5  -1  -4  303.45    7.99
   5   1  -4  310.08    8.18
   5  -1  -4  301.40    7.81
  -5  -1   4  322.05   11.76
   5   1  -4  327.96   12.36
   5  -1  -4  313.00   10.16
  -5  -1   4  303.07    7.83
   5  -1  -3 1115.29   27.00
   5   1  -3 1101.82   26.75
   5  -1  -3 1072.39   21.39
  -5   1   3 1147.12   23.71
  -5  -1   3 1065.03   25.95
   5   1  -3 1069.43   21.43
   5   1  -3 1101.83   26.83
   5  -1  -3 1105.55   23.73
  -5   1   2  669.91   15.48
  -5  -1   2  664.42   17.72
   5  -1  -2  664.45   15.50
   5  -1  -2  660.04   18.62
   5   1  -2  662.22   18.63
  -5   1   1  736.62   15.18
  -5   1   1  777.42   16.68
  -5  -1   1  762.53   19.24
   5  -1  -1  764.29   20.23
   5   1  -1  727.79   19.94
   5  -1  -1  765.27   16.67
  -5   1   0  223.11    7.47
  -5  -1   0  226.21    9.60
   5  -1   0  222.57    9.60
   5   1   0  245.60    9.92
  -5  -1   0  237.00    8.96
  -5   1   0  240.39    9.82
   5  -1   1  104.72    6.57
   5   1   1  107.28    6.53
  -5   1  -1  104.45    6.44
  -5  -1  -1  111.72    6.04
  -5  -1  -1  109.13    6.63
  -5   1  -1  100.94    5.64
  -5  -1  -2  195.55    8.97
  -5  -1  -2  194.08    8.05
   5  -1   2  190.05    8.96
   5   1   2  195.09    9.03
  -5   1  -2  200.96    8.60
  -5   1  -2  196.28    8.93
   5  -1   2  188.05    6.39
  -5  -1  -3  610.34   17.37
  -5  -1  -3  609.65   12.98
   5  -1   3  617.70   14.86
  -5  -1  -3  598.41   13.32
  -5   1  -3  640.85   18.21
  -5   1  -4  650.23   14.43
  -5  -1  -4  677.34   19.51
  -5  -1  -4  663.58   14.15
   5   1   4  676.03   18.82
   5  -1   4  677.98   16.46
  -5   1  -4  695.19   20.23
  -5  -1  -4  669.80   14.25
  -5   1  -4  677.47   14.23
   5  -1   4  654.05   16.61
  -5   1  -5  251.41    7.27
  -5  -1  -5  246.11    6.87
  -5   1  -5  237.61    6.60
  -5  -1  -5  243.01    6.90
  -5   1  -5  255.79    6.98
   5  -1   5  236.34    8.73
   5  -1   5  241.70    9.24
   5   1   5  235.83   10.57
  -5  -1  -5  255.21    6.92
  -5   1  -6  368.34    9.16
  -5  -1  -6  370.04    9.54
  -5  -1  -6  379.61    9.49
  -5   1  -6  375.85    9.46
  -5  -1  -6  362.81    9.35
  -5   1  -6  388.46    9.93
  -5  -1  -7    6.90    2.02
  -5   1  -7   10.25    2.37
  -5  -1  -7    9.38    2.04
  -5   1  -7    9.11    2.04
  -5  -1  -7    7.60    1.97
  -5   1  -7    9.55    1.93
  -5   1  -8    2.17    2.41
  -5   1  -8    2.04    2.11
  -5  -1  -8    1.30    2.01
  -5  -1  -8    2.23    2.07
  -5   1  -8    4.03    1.85
  -5  -1  -8    2.82    2.14
  -5   1  -9   25.19    2.94
  -5  -1  -9   21.58    2.93
  -5   1  -9   21.90    3.17
  -5  -1  -9   22.22    2.86
  -5   1  -9   21.20    2.68
  -5  -1  -9   23.93    2.92
  -5   1 -10  251.40    8.49
  -5  -1 -10  252.05    8.07
  -5   1 -10  244.39    7.98
  -5   1 -10  245.96    7.72
  -5  -1 -10  255.84    8.20
  -5  -1 -11   19.08    2.84
  -5   1 -11   16.18    2.75
  -5   1 -11   23.59    2.78
  -5  -1 -11   17.73    2.82
  -5   1 -12   13.27    2.33
  -5  -1 -12   16.15    2.78
  -5  -1 -12   13.03    2.55
  -5   1 -12   11.77    2.51
  -5  -1 -13   38.45    2.53
  -5  -1 -13   41.78    3.28
  -5   1 -13   45.67    3.44
  -5   1 -13   41.05    3.02
  -5  -1 -13   41.10    3.27
  -5   1 -14   41.92    2.94
  -5  -1 -14   45.40    3.11
  -5   1 -14   42.88    3.03
  -5   1 -14   40.08    2.72
  -5  -1 -14   43.28    3.18
  -5   1 -15    7.54    1.68
  -5  -1 -15    8.57    1.79
  -5   1 -15    7.74    1.48
  -5   1 -15    9.95    1.43
  -5  -1 -15   10.37    1.95
  -5   1 -16    5.34    1.20
  -5  -1 -16    5.18    1.22
  -5  -1 -16    6.76    1.30
   5   2 -17    0.74    0.80
  -5  -2  17    1.97    0.81
   5   2 -16   11.33    1.80
   5  -2 -16   11.19    1.91
   5   2 -15    5.84    2.29
   5  -2 -15    5.87    2.20
   5   2 -15    7.82    2.15
   5   2 -14   84.74    4.46
   5  -2 -14   82.73    3.45
   5   2 -14   84.74    4.66
   5  -2 -14   91.32    4.63
   5   2 -13  246.97    8.28
   5  -2 -13  242.60    7.19
   5   2 -13  260.27    8.53
   5  -2 -13  257.93    8.26
   5   2 -12  157.23    6.60
   5  -2 -12  161.12    5.84
   5   2 -12  155.70    6.62
   5  -2 -12  171.43    6.64
   5   2 -11  309.24    9.52
   5  -2 -11  300.84    9.30
   5  -2 -11  290.19    8.62
   5   2 -11  304.03    9.56
   5  -2 -10  921.81   19.99
   5   2 -10  935.56   20.78
   5  -2 -10  952.91   20.47
   5  -2  -9   10.16    2.25
   5   2  -9   13.02    3.18
   5  -2  -9    9.24    2.70
   5  -2  -8  123.39    5.01
   5   2  -8  123.35    5.53
   5  -2  -8  121.45    5.17
  -5  -2   8  119.83    4.72
   5   2  -7  388.55   10.08
   5  -2  -7  381.17    9.69
   5   2  -7  385.74   10.20
   5  -2  -7  386.22    9.71
  -5  -2   7  360.00    9.31
   5  -2  -6  152.01    5.32
   5   2  -6  158.44    5.71
  -5  -2   6  146.54    5.40
  -5  -2   6  147.92    5.26
   5   2  -6  156.47    5.82
   5  -2  -6  160.61    5.36
   5   2  -5  936.98   18.92
   5  -2  -5  886.43   18.52
   5   2  -5  940.19   19.09
   5  -2  -5  908.77   18.32
  -5  -2   5  876.27   18.63
  -5  -2   5  890.97   18.48
   5  -2  -4  521.83   12.96
   5  -2  -4  543.82   12.23
   5   2  -4  557.90   12.43
   5  -2  -4  548.62   11.89
  -5  -2   4  559.82   12.51
  -5  -2   4  549.41   17.54
  -5   2   4  555.50   13.32
   5   2  -4  538.86   18.06
  -5  -2   4  542.18   12.21
   5  -2  -3  170.74    5.29
   5  -2  -3  187.81    8.77
   5   2  -3  178.62    8.57
   5   2  -3  160.41    8.94
  -5  -2   3  159.49    5.59
  -5   2   3  174.21    5.34
  -5  -2   3  165.33    8.51
   5   2  -3  160.91    5.30
  -5  -2   3  161.13    5.32
   5  -2  -2 1832.14   37.28
  -5  -2   2 1718.31   31.06
   5   2  -2 1765.26   36.81
   5   2  -2 1687.74   30.94
   5  -2  -2 1757.75   31.01
  -5   2   2 1515.64   29.86
  -5  -2   2 1738.01   31.29
  -5   2   2 1529.66   29.62
  -5  -2   2 1767.34   37.30
  -5  -2   1  179.93    5.86
  -5   2   1  178.77    6.42
  -5  -2   1  181.48    8.66
  -5  -2   1  181.61    8.55
  -5   2   1  198.95    8.83
   5  -2  -1  184.76    8.57
   5   2  -1  182.35    8.45
  -5  -2   0    1.72    1.77
  -5   2   0    1.41    2.14
   5  -2   0    2.70    1.62
  -5   2   0    6.08    2.88
  -5  -2   0    1.02    1.86
   5  -2   0    2.42    2.42
   5   2   0    3.58    2.44
  -5  -2   0    3.30    2.31
  -5   2  -1  142.64    7.23
   5  -2   1  130.02    4.64
  -5  -2  -1  130.35    7.30
  -5  -2  -1  127.66    5.02
   5  -2   1  145.24    7.55
   5   2   1  126.02    7.08
  -5  -2  -1  130.54    7.14
  -5  -2  -1  135.53    4.79
  -5   2  -1  131.86    7.26
  -5  -2  -2   32.47    3.13
  -5   2  -2   35.09    4.89
  -5  -2  -2   31.53    2.36
   5  -2   2   37.54    4.34
   5   2   2   28.33    3.88
  -5   2  -2   33.13    3.87
  -5  -2  -2   38.93    4.21
  -5  -2  -2   32.76    2.73
  -5  -2  -3    5.26    1.99
  -5   2  -3    8.47    4.05
  -5  -2  -3    5.72    1.54
  -5   2  -4   12.13    2.51
  -5  -2  -4    7.52    1.97
  -5   2  -4   15.47    5.06
  -5  -2  -4   10.57    1.73
  -5   2  -4    9.05    1.69
  -5  -2  -4    9.45    1.76
  -5   2  -5   93.97    4.48
  -5  -2  -5   93.39    4.00
  -5   2  -5   83.39    3.43
  -5  -2  -5   88.53    3.81
  -5   2  -5   93.74    3.92
  -5  -2  -5   88.01    3.55
  -5   2  -6  290.53    8.57
  -5   2  -6  275.76    7.40
  -5  -2  -6  285.27    7.84
  -5   2  -6  307.40    8.01
  -5  -2  -6  287.18    8.18
  -5  -2  -6  288.42    7.62
  -5  -2  -7  186.84    6.24
  -5   2  -7  191.79    6.33
  -5   2  -7  196.69    5.95
  -5  -2  -7  194.84    6.60
  -5  -2  -7  193.78    6.12
  -5   2  -7  189.83    6.91
  -5  -2  -8 1613.62   31.77
  -5   2  -8 1632.80   31.81
  -5   2  -8 1615.95   31.13
  -5  -2  -8 1662.63   32.29
  -5   2  -8 1610.44   32.39
  -5   2  -9   32.09    3.57
  -5   2  -9   24.23    2.92
  -5  -2  -9   31.63    3.07
  -5   2  -9   29.61    2.62
  -5  -2  -9   38.52    3.49
  -5  -2 -10  359.60    9.98
  -5   2 -10  362.92   10.01
  -5   2 -10  358.68    9.42
  -5  -2 -10  336.32   10.15
   5  -2  11   39.66    2.76
  -5  -2 -11   49.27    3.65
  -5   2 -11   44.79    3.48
  -5   2 -11   44.10    3.09
  -5  -2 -11   40.97    3.76
  -5   2 -12   -0.68    2.09
  -5   2 -12   -1.18    1.72
  -5  -2 -12   -2.40    2.33
  -5  -2 -12   -1.66    2.08
  -5  -2 -13   13.42    2.39
  -5   2 -13   12.74    1.91
  -5   2 -13   12.75    2.34
  -5  -2 -13   14.45    2.65
  -5   2 -14   34.68    2.85
  -5  -2 -14   34.35    2.64
  -5   2 -14   36.68    2.74
  -5  -2 -14   33.70    2.99
  -5   2 -14   36.40    2.77
  -5   2 -15    0.11    1.36
  -5  -2 -15   -0.17    1.34
  -5   2 -15    0.23    1.36
  -5  -2 -15    0.26    1.60
  -5  -2 -16   10.30    1.17
  -5  -2 -16   10.78    1.37
  -5   2 -16   11.03    1.19
   5   3 -16   85.78    3.41
   5  -3 -16   87.76    3.09
  -5  -3  16   87.96    2.98
   5   3 -15    3.68    2.01
   5  -3 -15    6.04    1.94
   5  -3 -14   34.68    3.06
   5   3 -14   27.85    3.03
   5   3 -13    5.47    2.82
   5  -3 -13    9.57    2.59
   5  -3 -12   35.19    3.46
   5   3 -12   31.65    3.79
   5  -3 -11   76.04    3.69
   5   3 -11   79.09    4.78
   5   3 -11   73.61    4.93
   5  -3 -11   84.77    4.59
  -5  -3  10   29.22    2.86
   5  -3 -10   30.50    2.63
   5   3 -10   32.19    3.57
   5   3 -10   26.05    3.77
   5  -3 -10   29.25    3.22
  -5  -3   9   21.20    2.71
   5  -3  -9   19.39    2.40
   5   3  -9   19.95    3.16
   5   3  -9   21.41    3.42
   5  -3  -9   22.69    2.98
  -5  -3   8   39.81    3.29
   5   3  -8   38.55    3.55
   5   3  -8   41.74    3.69
   5  -3  -8   40.02    3.24
  -5  -3   8   30.61    3.29
   5  -3  -8   43.83    2.97
  -5  -3   7    6.90    2.47
  -5  -3   7    8.96    2.71
   5  -3  -7    8.86    1.89
   5   3  -7    7.15    2.39
   5   3  -7    6.49    2.76
   5  -3  -7    9.64    2.10
   5  -3  -6   82.38    3.78
   5   3  -6   90.16    4.32
   5   3  -6   82.27    4.40
   5  -3  -6   85.31    3.79
  -5  -3   6   83.17    4.50
  -5  -3   6   80.67    4.09
   5   3  -5   31.30    2.77
   5  -3  -5   32.23    2.51
   5  -3  -5   32.63    2.35
  -5  -3   5   38.85    3.35
  -5  -3   5   36.37    2.97
   5  -3  -4  528.82   12.01
   5   3  -4  541.29   12.40
  -5  -3   4  540.18   12.62
  -5  -3   4  541.68   12.42
   5  -3  -3   66.38    3.27
   5   3  -3   76.42    3.54
  -5  -3   3   75.71    3.60
  -5  -3   3   80.65    4.21
  -5  -3   3   74.21    3.71
   5  -3  -2   44.62    2.74
   5   3  -2   44.28    2.72
   5  -3  -2   53.35    4.72
   5   3  -2   48.29    4.54
  -5  -3   2   43.68    2.82
  -5  -3   2   43.86    3.43
  -5  -3   2   40.38    2.91
   5   3  -2   44.20    3.65
   5   3  -1  320.66   11.62
   5   3  -1  333.20   10.81
   5  -3  -1  302.88    7.93
  -5  -3   1  314.84    8.08
  -5   3   1  338.91   12.02
  -5  -3   1  310.65   11.75
  -5  -3   1  301.96    8.08
   5  -3  -1  290.90   11.31
   5   3   0  757.90   19.85
   5  -3   0  765.60   20.31
   5  -3   0  739.80   15.74
  -5  -3   0  757.38   15.78
  -5   3   0  756.00   20.40
  -5  -3   0  765.11   20.64
  -5  -3   0  741.46   16.04
   5   3   0  762.94   20.29
  -5  -3   0  752.59   15.87
  -5  -3  -1   24.64    2.57
  -5  -3  -1   34.83    4.00
   5   3   1   32.36    4.53
  -5  -3  -1   24.54    2.20
  -5  -3  -1   25.70    3.11
   5  -3   1   29.60    3.79
   5   3   1   27.72    3.73
  -5   3  -1   32.54    3.87
  -5  -3  -2   15.26    2.93
  -5  -3  -2   14.06    2.43
  -5  -3  -2   18.30    2.03
   5  -3   2   11.55    3.03
   5   3   2   12.82    3.01
  -5  -3  -3  104.23    4.23
  -5  -3  -3  105.79    3.94
  -5   3  -3  102.76    3.92
  -5  -3  -3  100.54    4.31
  -5  -3  -3  105.27    4.78
  -5   3  -4 1811.97   34.99
  -5  -3  -4 1857.87   34.89
  -5  -3  -4 1825.75   34.18
  -5   3  -4 1825.84   34.29
  -5  -3  -4 1855.93   34.60
  -5   3  -5    2.29    2.45
  -5  -3  -5    1.58    1.97
  -5  -3  -5    2.06    1.51
  -5   3  -5    1.59    1.49
  -5   3  -6  690.72   15.75
  -5  -3  -6  671.01   14.73
  -5   3  -6  673.75   14.82
  -5  -3  -6  667.86   15.37
  -5   3  -7   14.23    3.21
  -5  -3  -7   12.62    2.12
  -5   3  -7   17.33    2.29
  -5  -3  -7   12.78    2.40
  -5  -3  -8  690.04   15.14
  -5   3  -8  665.03   15.10
  -5   3  -8  676.52   15.99
  -5   3  -9   23.39    3.53
  -5   3  -9   25.73    2.72
  -5  -3  -9   30.94    2.86
  -5  -3 -10  483.88   12.29
  -5   3 -10  506.54   12.44
  -5   3 -10  515.05   13.38
  -5   3 -11   -0.35    2.98
   5  -3  11    1.01    1.69
  -5  -3 -11    0.94    1.91
  -5   3 -11    1.43    2.02
  -5  -3 -12  190.47    6.37
  -5   3 -12  199.36    6.51
  -5   3 -13    1.16    1.73
  -5  -3 -13    1.98    1.72
  -5   3 -14  151.72    4.84
  -5   3 -14  157.30    5.40
  -5  -3 -14  154.46    4.90
  -5   3 -15    7.83    1.26
  -5  -3 -15    9.01    1.26
  -5   3 -15    7.49    1.63
  -5  -3 -16   11.73    1.22
   5  -4 -15   33.77    1.94
  -5  -4  15   31.88    1.85
   5   4 -14   36.62    3.05
   5  -4 -14   30.71    2.42
   5   4 -13  108.60    5.10
   5  -4 -13  121.96    4.64
   5   4 -12  151.00    6.25
   5  -4 -12  147.23    5.46
   5   4 -11   94.23    5.12
   5  -4 -11   91.20    4.43
  -5  -4  11   82.14    3.98
   5   4 -10   38.83    3.71
   5  -4 -10   39.86    3.21
  -5  -4  10   36.73    3.40
   5   4  -9  121.06    5.68
   5  -4  -9  119.55    4.94
  -5  -4   9  116.14    5.32
  -5  -4   8   20.30    3.21
   5   4  -8   19.73    3.14
   5  -4  -8   21.01    2.47
  -5  -4   8   17.10    3.37
  -5  -4   7   93.99    5.10
   5   4  -7   94.32    4.81
   5  -4  -7   94.10    4.05
  -5  -4   7   92.83    4.90
  -5  -4   6   17.46    2.83
   5   4  -6   11.85    2.22
  -5  -4   6   15.38    3.63
  -5  -4   5    1.86    2.39
   5  -4  -5    2.80    1.50
   5   4  -5    3.33    1.99
  -5  -4   5    1.71    1.82
  -5  -4   5    2.32    3.17
   5   4  -4   16.18    2.13
  -5  -4   4   21.47    2.74
   5  -4  -4   10.70    1.85
  -5  -4   4   20.37    2.42
  -5  -4   4   18.92    3.21
   5   4  -3  834.88   17.60
   5  -4  -3  843.08   17.32
  -5  -4   3  846.78   17.80
  -5  -4   3  851.27   18.33
  -5  -4   3  849.32   18.08
   5  -4  -2  237.90    6.74
  -5   4   2  217.22    9.70
  -5  -4   2  246.09    7.05
  -5  -4   2  237.94   10.17
   5   4  -2  244.51    6.77
  -5  -4   2  249.31    7.65
   5   4  -1  782.87   16.27
   5  -4  -1  778.73   20.87
   5   4  -1  803.32   21.05
  -5  -4   1  804.47   16.86
  -5   4   1  838.21   21.49
  -5  -4   1  776.60   21.22
  -5  -4   1  801.53   17.14
   5   4   0  462.77   14.59
  -5  -4   0  445.53   14.47
   5   4   0  445.70   15.23
  -5  -4   0  452.53   11.47
  -5  -4   0  478.09   11.03
  -5   4   0  460.09   14.59
   5  -4   0  443.06   14.33
  -5  -4   0  465.17   11.12
   5   4   1   31.71    5.09
  -5  -4  -1   28.61    2.47
   5  -4   1   26.74    3.57
   5   4   1   26.87    3.70
  -5  -4  -1   35.15    3.60
  -5  -4  -1   33.58    2.92
  -5  -4  -2   59.86    4.19
  -5  -4  -2   55.41    3.25
   5   4   2   57.77    4.98
  -5  -4  -2   54.09    2.68
  -5   4  -2   57.89    2.80
  -5  -4  -2   60.66    3.64
  -5  -4  -3   38.04    2.89
  -5  -4  -3   33.67    2.22
  -5   4  -3   40.41    2.45
  -5  -4  -3   38.92    3.88
  -5  -4  -3   42.25    3.23
  -5   4  -4  144.57    5.77
  -5  -4  -4  139.01    5.26
  -5  -4  -4  130.49    4.53
  -5   4  -4  138.31    4.69
  -5  -4  -4  140.91    5.71
  -5  -4  -4  143.56    5.23
  -5   4  -5   45.10    3.85
  -5  -4  -5   44.53    3.19
  -5  -4  -5   45.33    2.65
  -5   4  -5   45.77    2.78
  -5  -4  -5   40.06    2.96
  -5   4  -6  564.07   13.98
  -5  -4  -6  547.99   12.64
  -5   4  -6  570.87   12.86
  -5  -4  -6  580.62   13.68
  -5  -4  -7  120.25    4.68
  -5   4  -7  117.14    4.72
  -5  -4  -7  128.19    5.48
  -5   4  -7  110.94    5.68
  -5  -4  -8  136.23    5.07
  -5   4  -8  128.35    5.05
  -5  -4  -8  133.57    5.78
  -5   4  -8  133.66    6.01
  -5  -4  -9   41.51    2.99
  -5   4  -9   43.39    3.08
  -5  -4  -9   45.35    3.80
  -5   4  -9   41.47    3.91
  -5   4 -10   21.09    3.45
   5  -4  10   17.25    2.67
  -5  -4 -10   18.03    2.97
  -5  -4 -10   21.28    2.40
  -5   4 -10   22.05    2.49
  -5   4 -11    0.44    2.71
   5  -4  11    0.96    1.78
  -5  -4 -11    1.52    2.37
  -5  -4 -11    1.82    1.64
  -5   4 -11    0.91    1.81
  -5  -4 -12   32.89    2.48
  -5   4 -12   37.24    2.72
   5  -4  12   34.63    2.41
  -5  -4 -12   36.30    3.33
  -5   4 -13    8.64    1.60
  -5  -4 -13    9.52    1.57
  -5  -4 -13   11.28    2.32
  -5   4 -14    0.24    0.98
  -5  -4 -14    1.26    1.01
  -5   4 -14    0.90    1.76
  -5  -4 -14    0.81    1.69
  -5   4 -15   12.31    1.54
  -5  -4 -15   12.17    1.55
   5   5 -15    1.31    1.33
   5   5 -14    3.76    1.79
   5   5 -13   -0.09    2.02
  -5  -5  13    1.62    1.31
   5   5 -12    1.27    2.27
  -5  -5  12    5.45    1.71
  -5  -5  11   26.43    2.89
   5   5 -11   29.73    3.12
  -5  -5  11   25.14    2.50
  -5  -5  10    5.29    2.74
   5   5 -10    0.77    2.46
  -5  -5  10    2.02    1.94
   5   5  -9  222.29    7.62
  -5  -5   9  227.10    7.08
  -5  -5   9  229.15    7.65
  -5  -5   8    2.65    3.14
   5   5  -8    2.25    2.38
  -5  -5   8    3.23    2.00
  -5  -5   8    8.69    3.59
   5   5  -7  619.18   14.67
  -5  -5   7  619.74   14.32
  -5  -5   7  601.91   14.89
  -5  -5   7  624.71   15.02
  -5  -5   6   20.75    3.30
   5   5  -6   23.55    2.80
  -5  -5   6   28.66    2.79
  -5  -5   6   28.23    4.04
   5   5  -5  566.60   13.28
  -5  -5   5  560.24   13.24
  -5  -5   5  564.97   14.08
  -5  -5   5  568.24   13.99
  -5  -5   4   17.22    3.23
   5   5  -4   17.47    2.30
  -5  -5   4   19.80    2.49
  -5  -5   4   19.81    3.95
   5   5  -3  152.02    5.24
  -5  -5   3  158.39    5.58
  -5  -5   3  149.69    6.53
  -5  -5   2  161.72    5.66
  -5  -5   2  162.27    6.21
  -5  -5   1  287.17    8.13
  -5  -5   1  304.79    8.70
  -5  -5   0   88.91    4.11
  -5  -5   0   93.32    5.24
  -5  -5   0   94.71    4.66
  -5  -5  -1   49.14    3.21
  -5  -5  -1   53.08    4.33
  -5  -5  -1   52.22    3.60
  -5  -5  -2    2.92    2.42
  -5  -5  -2    7.37    3.30
  -5  -5  -2    2.69    1.82
  -5   5  -3  112.98    5.21
  -5  -5  -3  109.87    5.69
  -5  -5  -3  110.03    4.67
  -5  -5  -3  107.58    4.81
  -5   5  -4    5.21    2.86
  -5  -5  -4    0.08    2.28
  -5  -5  -4    2.22    3.24
  -5  -5  -4    0.75    1.94
  -5   5  -5  221.89    7.67
  -5  -5  -5  212.19    6.54
  -5  -5  -5  222.56    7.19
  -5  -5  -5  211.26    7.41
  -5   5  -6   50.27    2.85
  -5  -5  -6   50.09    3.56
  -5   5  -6   48.98    4.09
  -5   5  -7  634.63   14.06
  -5  -5  -7  652.00   15.33
  -5   5  -7  656.50   15.60
  -5   5  -8   29.91    3.28
  -5  -5  -8   29.24    2.27
  -5   5  -8   27.75    2.35
  -5  -5  -8   32.93    3.33
  -5   5  -9   30.88    3.44
  -5  -5  -9   27.24    2.19
  -5   5  -9   27.72    2.38
   5  -5   9   30.68    3.21
   5  -5   9   24.73    2.66
  -5  -5  -9   26.59    3.11
  -5  -5 -10   78.59    3.38
  -5   5 -10   86.98    3.66
   5  -5  10   81.35    4.35
  -5  -5 -10   84.28    4.60
   5  -5  10   72.62    3.53
  -5   5 -10   88.67    4.75
  -5   5 -11  306.37    7.67
   5  -5  11  314.63    8.54
  -5  -5 -11  327.12    9.08
  -5   5 -11  305.17    7.59
  -5   5 -12   35.67    3.11
   5  -5  12   34.65    2.39
  -5  -5 -12   35.67    2.97
  -5   5 -13   26.99    2.58
  -5  -5 -13   26.98    2.50
  -5  -5 -14   28.46    2.04
   5   6 -14    5.11    1.36
   5   6 -13   94.46    3.79
   5   6 -12   51.84    3.18
  -5  -6  11  114.24    3.96
  -5  -6  11  122.26    4.77
  -5  -6  10   21.42    3.11
   5   6 -10   14.51    2.50
  -5  -6  10   16.75    1.91
  -5  -6   9   11.51    3.32
   5   6  -9   10.46    2.38
  -5  -6   9   11.05    1.90
  -5  -6   9   13.69    3.63
  -5  -6   8    7.03    3.46
   5   6  -8    2.56    2.13
  -5  -6   8    1.44    1.60
  -5  -6   8    9.43    3.92
   5   6  -7  353.88    9.75
  -5  -6   7  352.18    9.28
  -5  -6   7  353.10   10.63
  -5  -6   7  377.11   10.70
  -5  -6   6   27.16    3.74
   5   6  -6   24.07    2.63
  -5  -6   6   21.44    2.42
  -5  -6   6   27.19    4.71
   5   6  -5  369.02    9.79
  -5  -6   5  390.65    9.90
  -5  -6   5  389.14   11.59
  -5  -6   5  403.79   11.32
  -5  -6   4   -0.17    1.71
  -5  -6   4    1.17    4.44
  -5  -6   3  656.56   14.66
  -5  -6   3  649.63   16.14
  -5  -6   3  651.39   15.83
  -5  -6   2    7.85    3.16
  -5  -6   2    6.34    1.80
  -5  -6   1  249.15    7.45
  -5  -6   1  259.06    8.96
  -5  -6   1  262.33    8.36
  -5  -6   0   60.49    3.46
  -5  -6   0   60.69    5.23
  -5  -6   0   57.82    4.16
  -5  -6  -1    3.20    2.51
  -5  -6  -1    0.62    1.68
  -5  -6  -1    2.31    3.43
  -5  -6  -2   40.15    3.03
  -5  -6  -2   50.31    4.43
  -5  -6  -2   40.98    3.71
  -5   6  -3    7.98    2.91
  -5  -6  -3    4.85    2.00
  -5  -6  -3    5.09    2.73
  -5  -6  -3   13.50    3.85
  -5   6  -4   42.01    3.84
  -5  -6  -4   38.99    3.03
  -5  -6  -4   42.55    3.31
  -5  -6  -4   46.15    4.59
  -5   6  -5   54.34    4.28
  -5  -6  -5   47.88    3.34
  -5  -6  -5   49.21    4.27
  -5   6  -6   14.41    3.23
  -5  -6  -6   22.93    2.76
   5  -6   7  147.99    6.39
  -5  -6  -7  149.69    5.83
  -5   6  -7  146.96    6.12
   5  -6   8  279.94    8.86
  -5  -6  -8  268.19    8.32
   5  -6   8  282.11    8.49
  -5   6  -8  273.06    8.53
  -5   6  -9    6.72    2.36
   5  -6   9   11.62    2.70
  -5  -6  -9    7.97    2.23
   5  -6   9    8.62    2.11
  -5   6 -10    1.08    2.09
   5  -6  10    2.44    1.50
   5  -6  10    1.29    1.99
  -5  -6 -10    2.30    1.96
  -5  -6 -11    2.72    1.84
  -5   6 -11    2.45    1.98
   5  -6  11    2.85    1.72
  -5   6 -12   10.78    2.16
  -5  -6 -12   12.30    1.91
  -5   6 -13   19.74    1.94
  -5  -6 -13   16.14    1.64
  -5   6 -14    0.65    0.88
   5   7 -12    3.41    1.21
   5   7 -11   51.17    2.74
  -5  -7  11   48.83    2.98
  -5  -7  10   20.36    2.87
   5   7 -10   18.85    2.09
  -5  -7   9   15.22    3.13
   5   7  -9   15.94    2.13
  -5  -7   9   16.66    3.40
  -5  -7   8    9.18    3.42
   5   7  -8    5.13    1.73
  -5  -7   8    8.87    3.84
  -5  -7   7   37.82    4.28
   5   7  -7   32.04    2.57
  -5  -7   6   84.76    6.10
  -5  -7   6   72.87    5.19
  -5  -7   5   34.06    2.44
   5  -7  -5   35.19    2.65
  -5  -7   4  594.74   13.24
  -5  -7   4  602.49   15.57
   5  -7  -4  599.47   14.04
  -5  -7   3    4.05    3.37
  -5  -7   3    2.98    1.54
  -5  -7   3    3.26    4.82
  -5  -7   2   25.94    3.98
  -5  -7   2   25.51    2.33
   5  -7  -2   24.45    2.42
  -5  -7   1    3.04    3.28
   5  -7  -1    1.82    1.77
  -5  -7   1    1.93    1.55
  -5  -7   1    2.36    4.26
  -5  -7   0  288.31    8.04
   5  -7   0  292.43    8.64
  -5  -7   0  286.04    9.88
  -5  -7   0  284.59    8.99
  -5   7  -1   33.14    3.50
  -5  -7  -1   29.10    2.59
   5  -7   1   33.81    3.26
  -5  -7  -1   33.05    3.55
  -5  -7  -1   36.63    4.70
  -5   7  -2   38.21    3.62
  -5  -7  -2   36.77    3.60
   5  -7   2   28.71    3.21
  -5  -7  -2   31.15    2.59
  -5  -7  -2   36.37    4.60
  -5   7  -3   64.76    4.37
   5  -7   3   60.10    4.18
  -5  -7  -3   58.53    3.35
  -5  -7  -3   60.09    4.02
  -5  -7  -3   64.46    5.15
  -5   7  -4  228.33    7.53
  -5  -7  -4  224.36    6.90
  -5  -7  -4  231.76    8.11
  -5  -7  -4  212.54    6.80
   5  -7   5  134.53    5.88
  -5  -7  -5  115.76    4.76
  -5  -7  -5  111.17    5.54
  -5   7  -5  127.21    5.58
  -5  -7  -6   39.82    2.92
   5  -7   6   32.27    3.45
  -5   7  -6   39.67    3.34
   5  -7   7   53.27    3.97
  -5  -7  -7   54.31    3.29
   5  -7   7   60.80    3.99
  -5   7  -7   48.63    3.53
   5  -7   8   67.07    4.23
  -5  -7  -8   63.90    3.45
   5  -7   8   64.16    3.81
  -5   7  -8   66.51    3.73
  -5   7  -9    4.80    1.90
   5  -7   9    5.25    2.22
  -5  -7  -9    3.69    1.72
   5  -7   9    7.51    1.96
  -5   7 -10   54.04    3.19
   5  -7  10   59.34    3.41
  -5  -7 -10   54.28    2.86
   5  -7  10   50.70    2.58
  -5   7 -11    6.22    1.66
  -5  -7 -11    3.73    1.24
   5  -7  12   30.53    1.65
  -5  -7 -12   28.02    1.50
  -5  -8  11    3.35    1.58
  -5  -8  10   69.96    3.50
  -5  -8   9    4.66    2.78
  -5  -8   9    6.27    2.63
  -5  -8   8   16.74    3.28
  -5  -8   8   18.62    3.79
  -5  -8   7    8.47    3.29
  -5  -8   7   12.42    4.06
  -5  -8   6   19.24    4.79
  -5  -8   5    7.31    4.82
   5  -8  -4  155.09    5.53
  -5  -8   4  164.00    7.80
  -5  -8   4  171.29    7.04
  -5  -8   3   16.71    3.76
   5  -8  -3   13.25    2.40
   5  -8  -2  205.98    7.19
  -5  -8   2  195.01    7.53
  -5  -8   1    0.44    3.15
   5  -8  -1    1.92    1.66
  -5  -8   1    2.97    4.51
   5  -8  -1    0.45    2.27
  -5   8   0   10.25    2.54
   5  -8   0    9.38    2.11
  -5  -8   0   13.44    3.23
  -5  -8   0   14.09    4.79
   5  -8   0    9.16    2.84
  -5   8  -1   66.07    3.90
   5  -8   1   76.11    4.74
   5  -8   1   68.20    3.97
  -5  -8  -1   65.70    5.45
  -5  -8  -1   57.77    4.24
  -5   8  -2    1.89    2.26
  -5  -8  -2    2.00    2.56
   5  -8   2    0.74    2.07
  -5  -8  -2    3.88    3.95
   5  -8   2   -0.37    2.48
   5  -8   3   92.73    4.86
  -5  -8  -3   97.82    5.64
  -5  -8  -3   95.89    4.40
  -5   8  -3   93.86    4.42
  -5   8  -4    6.04    2.02
   5  -8   4    1.86    2.35
  -5  -8  -4    3.78    3.40
   5  -8   4    2.74    2.58
  -5   8  -5    1.75    1.73
   5  -8   5    2.49    2.43
   5  -8   5    0.80    2.43
   5  -8   6   22.90    2.98
   5  -8   6   21.63    3.02
  -5   8  -6   22.90    2.25
  -5   8  -7    5.20    1.62
  -5   8  -7    5.64    1.56
   5  -8   7    7.01    2.23
   5  -8   8  191.08    6.30
   5  -8   8  178.41    5.79
  -5   8  -9    0.44    1.14
   5  -8   9   -0.18    1.33
  -5   8 -10   54.63    2.19
   5  -8  11    1.33    0.95
  -5  -9  10    3.68    1.42
  -5  -9   9    8.58    2.09
  -5  -9   9    2.17    1.56
  -5  -9   8   19.61    2.67
  -5  -9   8   15.67    2.78
  -5  -9   7   43.38    3.91
  -5  -9   7   46.17    3.55
  -5  -9   6   13.69    3.92
  -5  -9   5   40.92    4.81
  -5  -9   5   36.56    3.75
  -5  -9   4   29.71    3.64
  -5  -9   4   30.68    4.83
   5  -9  -4   18.47    2.03
  -5  -9   3   24.66    3.63
   5  -9  -3   25.23    2.36
   5  -9  -2   51.78    3.43
  -5  -9   2   57.87    5.48
  -5  -9   2   55.37    4.14
  -5  -9   1    4.60    2.88
  -5  -9   1    8.49    4.59
   5  -9  -1    1.36    2.01
  -5  -9   0    4.54    2.68
   5  -9   0    4.20    2.30
  -5  -9   0    5.32    4.25
  -5  -9  -1    2.20    2.34
   5  -9   1    2.95    1.77
  -5  -9  -1    4.37    3.87
   5  -9   1    1.58    2.24
  -5  -9  -2   12.04    2.23
  -5  -9  -2    9.62    3.72
   5  -9   2   12.25    2.16
   5  -9   2   11.96    2.64
   5  -9   3   53.43    3.42
  -5  -9  -3   48.76    4.09
   5  -9   3   54.31    3.86
   5  -9   4  154.68    5.62
  -5  -9  -4  129.08    5.24
   5  -9   5   76.35    3.99
   5  -9   5   77.37    4.21
   5  -9   6   63.03    3.55
   5  -9   6   67.01    3.66
   5  -9   7   54.42    3.01
   5  -9   8   -0.69    1.70
   5  -9   9   11.90    1.53
  -5 -10   8    3.06    1.30
  -5 -10   7    1.00    1.95
  -5 -10   6   25.52    3.03
  -5 -10   6   26.44    2.58
  -5 -10   5   16.76    2.53
  -5 -10   5   20.78    3.34
  -5 -10   4   30.35    3.82
  -5 -10   4   19.57    2.67
   5 -10  -3  154.59    4.52
  -5 -10   3  213.16    6.06
  -5 -10   2    1.45    2.13
   5 -10  -2   -2.28    1.82
  -5 -10   1   67.64    4.62
   5 -10  -1   55.16    3.22
  -5 -10   1   64.03    3.46
  -5 -10   0    4.96    3.29
  -5 -10   0    4.87    1.88
   5 -10   0    3.08    1.72
  -5 -10  -1    2.94    1.46
   5 -10   1    4.45    1.90
   5 -10   1    1.61    1.17
  -5 -10  -1    1.99    2.85
   5 -10   2   -0.66    1.34
   5 -10   2    2.11    1.85
   5 -10   3   -0.35    1.48
   5 -10   3    2.89    1.89
   5 -10   4    8.77    1.64
   5 -10   5    5.59    1.51
   5 -10   5    6.31    1.87
   5 -10   6    5.47    1.38
   5 -10   6    3.23    1.47
   5 -10   7   11.45    1.33
   5 -10   7   11.77    1.34
  -5 -11   3    9.07    2.00
  -5 -11   2   -0.05    1.91
  -5 -11   1    0.92    1.88
  -5 -11   0    0.08    1.73
   5 -11   0    1.31    0.92
   5 -11   1    7.98    1.27
   5 -11   2   -0.12    1.11
   5 -11   3    9.08    1.30
   5 -11   4    6.09    1.07
   6   0 -16   56.09    2.15
   6   0 -15   -0.12    1.48
   6   0 -15   -0.59    2.05
   6   0 -14  153.52    5.50
   6   0 -14  154.53    5.92
   6   0 -13    0.68    2.16
   6   0 -13    1.45    2.88
   6   0 -12    2.73    2.38
   6   0 -12    3.14    3.00
   6   0 -11    0.92    2.53
   6   0 -11    0.81    2.98
   6   0 -10   55.23    4.21
   6   0 -10   64.26    4.63
   6   0  -9    1.71    2.60
   6   0  -9    1.45    2.84
   6   0  -8  429.46   11.60
   6   0  -8  434.77   11.59
   6   0  -7    0.93    2.15
   6   0  -7    0.30    2.46
   6   0  -6  721.25   15.89
   6   0  -6  699.62   15.75
  -6   0   5   -0.79    2.02
   6   0  -5    2.19    2.02
   6   0  -5    0.35    2.22
   6   0  -4  825.62   17.51
  -6   0   4  807.37   21.12
   6   0  -4  833.72   21.80
  -6   0   4  797.62   17.22
   6   0  -3    6.07    2.60
  -6   0   3    5.50    2.16
  -6   0   3    5.64    2.14
  -6   0   2  364.61    8.91
  -6   0   2  359.65   11.68
   6   0  -2  360.02   12.09
  -6   0   2  362.06    9.36
   6   0  -1    1.23    2.13
  -6   0   1    1.27    2.17
   6   0  -1    1.23    1.75
  -6   0   1    1.51    1.37
  -6   0   1    2.42    1.71
   6   0   0 1628.54   31.24
  -6   0   0 1618.97   30.73
  -6   0   0 1668.59   31.53
   6   0   1    1.65    1.65
  -6   0  -1   -0.41    1.88
  -6   0  -1   -0.06    1.43
   6   0   2 1543.90   29.94
  -6   0  -2 1572.97   33.70
  -6   0  -2 1538.94   29.26
  -6   0  -3    1.13    1.93
  -6   0  -3    0.65    2.60
  -6   0  -3    2.06    1.40
  -6   0  -4  632.28   14.22
  -6   0  -4  636.46   13.88
  -6   0  -5    1.05    2.04
  -6   0  -5    0.46    1.40
  -6   0  -6   -1.13    2.60
  -6   0  -6    2.65    1.85
  -6   0  -7    2.61    2.38
  -6   0  -7    1.31    1.95
  -6   0  -8  275.97    8.38
  -6   0  -8  286.72    8.85
  -6   0  -9   -0.22    2.43
  -6   0  -9    1.34    2.03
  -6   0 -10   -0.11    2.56
  -6   0 -10   -0.52    2.11
  -6   0 -11    1.59    2.23
  -6   0 -12  142.02    5.44
  -6   0 -13   -0.76    1.67
  -6   0 -13    1.15    1.54
  -6   0 -14   59.58    2.55
  -6   0 -14   68.66    3.11
  -6   0 -15   -0.17    0.90
   6   1 -16    0.47    1.07
   6   1 -15   33.07    2.47
   6  -1 -15   32.47    2.80
   6  -1 -15   30.88    1.94
   6   1 -14  235.38    7.21
   6  -1 -14  228.87    7.26
   6  -1 -14  228.72    6.62
   6  -1 -13   27.20    2.76
   6   1 -13   23.71    3.09
   6  -1 -13   26.01    3.27
   6  -1 -12   41.43    3.39
   6   1 -12   39.75    3.71
   6  -1 -12   44.92    4.04
   6  -1 -11  136.90    5.86
   6   1 -11  144.94    6.25
   6  -1 -11  146.49    6.36
   6  -1 -10   11.91    2.83
   6   1 -10   17.73    3.09
   6  -1 -10   11.63    3.07
   6  -1  -9  155.69    6.31
   6   1  -9  148.08    6.41
   6  -1  -9  154.99    6.50
   6   1  -8   55.18    4.13
   6  -1  -8   59.60    4.11
   6  -1  -8   58.82    3.99
  -6  -1   8   47.10    3.19
   6  -1  -7   64.45    4.00
   6   1  -7   62.43    4.21
   6  -1  -7   70.47    4.28
  -6  -1   7   61.82    3.60
   6  -1  -6  330.47    9.26
   6   1  -6  334.76    9.57
   6  -1  -6  331.67    9.17
  -6  -1   6  322.56    8.87
  -6  -1   5   16.13    2.69
   6  -1  -5   19.30    2.62
   6  -1  -5   16.36    2.55
   6  -1  -4  891.23   18.59
   6   1  -4  873.51   18.64
  -6  -1   4  859.34   18.36
   6  -1  -3  521.92   11.83
   6   1  -3  483.20   11.66
  -6  -1   3  462.15   15.41
   6   1  -3  471.08   16.16
  -6  -1   3  479.66   11.62
   6  -1  -2  291.20    8.24
   6   1  -2  303.92    8.28
  -6  -1   2  329.64    8.32
  -6   1   2  317.52    7.83
  -6  -1   2  301.57   11.52
   6   1  -2  315.86   12.35
  -6  -1   2  306.65    8.45
  -6  -1   1    0.48    2.02
   6  -1  -1    5.17    1.76
   6   1  -1    1.71    1.65
  -6  -1   1    2.47    1.92
  -6  -1   1    0.21    1.49
  -6   1   1    3.38    1.35
   6   1   0  710.32   15.73
  -6   1   0  734.77   15.09
  -6  -1   0  748.91   15.65
   6   1   1   72.36    3.64
  -6   1  -1   72.90    4.77
  -6   1  -1   74.37    3.13
  -6  -1  -1   71.86    3.46
  -6  -1  -1   70.92    3.96
  -6  -1  -2  204.81    6.00
  -6   1  -2  216.21    9.08
  -6   1  -2  212.32    5.87
  -6  -1  -2  206.28    6.27
   6   1   2  212.89    6.56
  -6  -1  -2  209.71    6.85
  -6  -1  -3   13.19    2.08
  -6   1  -3   14.19    2.55
  -6   1  -3   13.76    3.46
  -6   1  -3   10.72    1.50
  -6  -1  -3   15.66    2.01
  -6  -1  -4   13.68    2.20
  -6  -1  -4   13.31    2.11
  -6   1  -4   13.33    2.09
  -6   1  -4   13.35    2.67
  -6   1  -4   12.28    1.65
  -6  -1  -4   13.35    2.04
  -6  -1  -5    1.12    2.01
  -6   1  -5    0.19    2.30
  -6  -1  -5    1.20    1.88
  -6   1  -5    2.65    1.90
  -6  -1  -5    1.42    1.64
  -6   1  -5    1.77    1.46
  -6   1  -6   77.75    3.77
  -6  -1  -6   71.17    4.00
  -6  -1  -6   78.10    4.06
  -6   1  -6   73.63    3.96
  -6  -1  -6   74.38    3.99
  -6   1  -6   66.57    4.42
  -6  -1  -7   13.21    2.51
  -6   1  -7   15.46    2.86
  -6  -1  -7   10.75    2.23
  -6   1  -7   14.10    2.41
  -6   1  -7   15.17    2.27
  -6  -1  -7   12.34    2.47
  -6  -1  -8    6.63    2.21
  -6   1  -8    8.19    2.68
  -6  -1  -8    5.11    2.19
  -6   1  -8    3.36    2.21
  -6   1  -8    5.98    1.97
  -6  -1  -8    5.69    2.41
  -6  -1  -9  264.14    8.29
  -6   1  -9  271.51    8.29
  -6   1  -9  257.55    7.87
  -6  -1  -9  250.02    8.19
  -6  -1  -9  249.65    8.16
  -6   1  -9  256.54    8.58
  -6  -1 -10  115.61    5.29
  -6   1 -10  115.23    5.32
  -6   1 -10  113.44    4.91
  -6  -1 -10  116.93    5.40
  -6   1 -10  113.50    5.68
  -6  -1 -11   42.40    3.49
  -6   1 -11   42.05    3.44
  -6   1 -11   42.36    3.15
  -6  -1 -11   42.62    3.51
  -6   1 -12    1.51    1.75
  -6  -1 -12   -0.19    2.12
  -6  -1 -12    1.04    2.05
  -6   1 -12    0.09    2.00
  -6   1 -13    1.04    1.48
  -6  -1 -13    0.33    1.82
  -6  -1 -13    0.74    1.79
  -6   1 -13    1.63    1.91
  -6   1 -14    1.77    1.35
  -6   1 -14    2.03    1.15
  -6  -1 -14    1.54    1.65
  -6  -1 -14    2.17    1.54
  -6   1 -14    1.84    1.53
  -6   1 -15    2.73    1.22
  -6  -1 -15    2.63    1.22
  -6  -1 -15    3.32    1.25
   6   2 -16    0.88    1.07
  -6  -2  16    1.59    1.04
   6   2 -15  147.03    4.98
   6   2 -14    4.74    2.26
   6  -2 -14    4.17    2.23
   6  -2 -13   92.80    3.95
   6   2 -13   97.79    4.85
   6   2 -13   93.54    4.95
   6  -2 -13   93.53    4.64
   6  -2 -12    0.52    1.92
   6   2 -12    0.23    2.55
   6   2 -12   -1.78    3.02
   6  -2 -12    2.62    2.59
   6  -2 -11   92.74    4.56
   6   2 -11   88.95    5.31
   6  -2 -11   91.56    5.03
   6  -2 -10   21.22    2.90
   6   2 -10   25.84    3.69
   6  -2 -10   25.80    3.38
  -6  -2   9   19.11    2.63
   6  -2  -9   24.49    2.98
   6   2  -9   21.09    3.68
   6  -2  -9   24.11    3.41
   6  -2  -8  110.15    5.13
   6   2  -8  117.67    5.65
   6   2  -8  117.01    5.77
   6  -2  -8  108.21    5.22
  -6  -2   8  109.75    4.86
   6   2  -7 1425.44   29.15
   6  -2  -7 1466.56   28.84
   6   2  -7 1454.87   29.34
   6  -2  -7 1470.95   28.69
  -6  -2   7 1393.38   28.38
   6  -2  -6  288.57    8.57
   6   2  -6  306.02    9.02
   6  -2  -6  302.36    8.48
  -6  -2   6  304.18    8.64
   6  -2  -5  823.77   17.50
   6   2  -5  806.03   17.63
   6  -2  -5  794.32   17.04
  -6  -2   5  775.75   17.51
  -6  -2   5  794.51   17.33
   6  -2  -4  411.22   10.70
   6   2  -4  438.95   10.94
  -6  -2   4  435.44   11.20
  -6  -2   4  438.34   10.87
   6  -2  -3  952.12   19.60
   6   2  -3  938.70   19.66
  -6  -2   3  952.10   20.07
  -6  -2   3  926.89   19.67
   6  -2  -2  447.51   10.82
   6   2  -2  435.25   10.75
  -6   2   2  436.86    9.86
  -6  -2   2  456.96   11.35
  -6  -2   2  425.32   10.83
   6  -2  -1   20.92    2.38
   6   2  -1   23.31    2.43
  -6   2   1   25.22    1.87
  -6  -2   1   24.58    2.40
  -6  -2   1   17.70    3.32
  -6  -2   0    1.60    2.29
   6  -2   0    1.72    1.70
   6   2   0    0.47    1.70
  -6  -2   0    0.08    1.61
   6   2   1  186.09    6.02
  -6  -2  -1  197.42    6.12
  -6  -2  -1  186.98    6.43
   6   2   2   97.67    4.20
  -6  -2  -2  105.30    4.28
  -6  -2  -2  101.98    4.65
  -6  -2  -3  532.55   12.48
  -6   2  -3  538.36   12.31
  -6  -2  -3  529.45   12.27
  -6  -2  -3  539.18   12.81
  -6  -2  -4    0.27    2.41
  -6   2  -4    4.04    2.60
  -6  -2  -4    3.25    1.75
  -6   2  -4    0.97    1.56
  -6  -2  -4    1.65    1.77
  -6   2  -5  922.71   19.75
  -6  -2  -5  928.78   19.42
  -6   2  -5  888.16   18.41
  -6  -2  -5  910.20   19.14
  -6   2  -5  934.72   19.19
  -6  -2  -5  881.93   18.42
  -6  -2  -6    2.08    1.72
  -6  -2  -6    4.15    2.23
  -6   2  -6    2.24    2.83
  -6  -2  -6    3.53    1.83
  -6   2  -6    2.99    2.03
  -6   2  -6    3.33    1.60
  -6  -2  -7  282.17    8.46
  -6   2  -7  306.85    8.64
  -6   2  -7  279.69    7.82
  -6  -2  -7  312.00    9.01
  -6  -2  -7  280.39    8.05
  -6   2  -7  280.48    9.11
  -6  -2  -8  213.85    7.10
  -6   2  -8  207.45    6.95
  -6   2  -8  195.98    6.32
  -6  -2  -8  203.49    7.24
  -6   2  -8  189.92    7.54
  -6   2  -9    1.08    2.97
  -6  -2  -9    2.16    2.34
  -6   2  -9    2.36    2.20
  -6   2  -9   -0.25    1.73
  -6  -2  -9    2.61    2.41
  -6   2 -10    5.59    3.11
  -6  -2 -10    3.89    2.24
  -6   2 -10    2.76    2.25
  -6   2 -10    2.40    1.67
  -6  -2 -10    2.38    2.30
   6  -2  11  234.99    6.89
  -6  -2 -11  265.25    7.93
  -6   2 -11  260.89    7.92
  -6   2 -11  247.76    7.00
  -6  -2 -11  262.38    8.27
  -6   2 -11  240.58    8.38
  -6   2 -12   19.30    1.95
  -6  -2 -12   17.00    2.65
  -6  -2 -12   19.40    2.54
  -6   2 -12   19.67    2.50
  -6  -2 -13  213.37    6.39
  -6   2 -13  206.28    6.37
  -6  -2 -13  214.52    6.67
  -6   2 -14    5.84    1.56
  -6  -2 -14    5.41    1.53
  -6   2 -14    5.58    1.65
  -6  -2 -14    4.53    1.78
  -6   2 -15   25.15    1.58
  -6  -2 -15   29.38    1.87
  -6   2 -15   30.47    1.66
  -6  -2 -15   30.19    1.68
   6   3 -16    0.50    0.97
   6   3 -15   31.18    2.35
  -6  -3  15   34.11    2.13
   6  -3 -14    3.95    1.83
   6  -3 -13  183.85    6.01
   6  -3 -12    7.21    2.47
   6  -3 -11  193.34    6.15
   6   3 -11  197.94    7.34
   6  -3 -11  206.36    6.88
  -6  -3  10    5.27    2.28
   6  -3 -10    4.61    1.96
   6   3 -10    5.63    2.75
   6  -3 -10    4.65    2.52
   6  -3  -9  433.00   11.13
   6   3  -9  455.18   12.27
   6  -3  -9  453.08   11.49
  -6  -3   9  437.30   11.21
  -6  -3   8    5.54    2.61
   6  -3  -8    1.11    1.99
   6   3  -8    3.82    2.66
   6  -3  -8    1.46    2.24
   6  -3  -7  184.93    6.35
   6   3  -7  183.78    6.92
   6  -3  -7  189.77    6.32
  -6  -3   7  176.74    6.83
  -6  -3   7  176.51    6.64
   6  -3  -6  280.83    8.02
   6   3  -6  274.11    8.45
   6  -3  -6  265.73    7.64
  -6  -3   6  263.15    8.53
  -6  -3   6  251.91    8.11
   6  -3  -5  125.70    4.98
   6   3  -5  116.79    5.19
  -6  -3   5  117.67    5.75
  -6  -3   5  124.07    5.33
   6  -3  -4   85.05    4.11
   6   3  -4   79.78    4.17
  -6  -3   4   85.10    4.26
  -6  -3   4   77.26    4.97
  -6  -3   4   80.48    4.48
   6  -3  -3  372.29    9.80
   6   3  -3  375.78    9.85
  -6  -3   3  374.26    9.98
  -6  -3   3  389.91   10.56
  -6  -3   3  383.20   10.12
   6  -3  -2   98.53    4.36
  -6  -3   2   93.81    4.34
  -6  -3   2  105.50    5.25
   6   3  -2   94.28    4.31
  -6  -3   2   86.95    4.61
   6  -3  -1  398.30   10.12
   6   3  -1  383.48    9.87
  -6  -3   1  403.92   10.22
  -6  -3   0   19.98    3.07
   6   3   0   17.42    2.15
  -6  -3   0   16.83    2.33
  -6  -3   0   17.63    3.58
  -6  -3  -1    1.07    2.54
   6   3   1    6.75    1.76
  -6  -3  -1    0.76    3.30
  -6  -3  -2    2.97    2.30
   6   3   2    1.68    1.48
  -6  -3  -2    3.16    3.35
  -6  -3  -3   56.01    3.23
  -6   3  -3   61.88    3.40
  -6  -3  -3   60.95    3.98
  -6  -3  -4   80.53    3.88
  -6   3  -4   76.18    3.82
  -6  -3  -4   80.00    4.26
  -6  -3  -5  225.19    6.88
  -6   3  -5  223.06    6.96
  -6  -3  -6   73.81    3.84
  -6   3  -6   67.14    3.79
  -6  -3  -7   70.79    3.82
  -6   3  -7   60.14    3.74
  -6  -3  -8   55.09    3.57
  -6   3  -8   62.45    3.82
  -6  -3  -9  291.96    8.58
  -6   3  -9  297.71    8.68
  -6  -3 -10   46.69    3.36
  -6   3 -10   48.13    3.41
  -6  -3 -11  188.35    6.27
  -6   3 -11  195.92    6.37
   6  -3  11  176.21    5.81
  -6  -3 -12    8.12    1.90
  -6   3 -12   10.33    2.03
  -6  -3 -13    2.74    1.97
  -6   3 -13    2.63    1.98
  -6  -3 -13    1.78    1.51
  -6   3 -13    2.01    1.48
  -6   3 -14    1.18    1.15
  -6  -3 -14    2.43    1.14
  -6   3 -14    1.63    1.50
  -6  -3 -14    0.48    1.57
  -6   3 -15    3.97    0.93
  -6  -3 -15    3.87    1.06
   6   4 -15   72.73    2.88
  -6  -4  15   52.52    1.99
   6   4 -14   15.08    2.09
  -6  -4  14   17.67    1.77
   6   4 -13    2.93    2.11
  -6  -4  13    3.89    1.82
   6   4 -12    8.17    2.45
  -6  -4  12    9.61    2.17
   6  -4 -12    6.46    1.86
   6   4 -11   16.89    3.01
   6  -4 -11   15.74    2.31
  -6  -4  10    2.94    2.44
   6   4 -10    1.94    2.62
   6  -4 -10   -0.08    2.00
  -6  -4   9   20.42    3.20
   6   4  -9   15.59    3.00
   6  -4  -9   14.17    2.36
   6  -4  -8  218.34    6.61
   6   4  -8  225.03    7.86
   6  -4  -8  225.32    6.81
  -6  -4   8  215.54    7.58
  -6  -4   8  229.99    7.63
   6  -4  -7   25.15    2.54
  -6  -4   7   28.73    3.64
   6   4  -7   25.63    3.26
  -6  -4   7   25.23    3.01
  -6  -4   7   30.31    4.10
   6  -4  -6  271.91    7.65
   6   4  -6  258.74    8.28
  -6  -4   6  257.08    8.13
  -6  -4   6  259.08    8.73
  -6  -4   6  261.63    8.48
   6  -4  -5  414.98   10.43
   6   4  -5  413.25   11.01
  -6  -4   5  411.75   11.05
  -6  -4   5  430.89   11.67
  -6  -4   5  424.68   11.34
   6  -4  -4  509.49   12.00
  -6  -4   4  512.23   12.47
   6   4  -4  489.31   12.20
  -6  -4   4  484.98   12.87
  -6  -4   4  496.05   12.64
   6  -4  -3  595.98   13.82
   6   4  -3  607.05   14.02
  -6  -4   3  631.03   14.44
  -6  -4   3  616.15   14.84
  -6  -4   3  602.75   14.54
   6   4  -2   52.84    3.27
  -6  -4   2   52.76    3.58
  -6  -4   2   56.42    4.67
   6   4  -1   22.48    2.27
  -6  -4   1   23.76    3.27
  -6  -4   1   27.12    2.75
   6   4   0   42.19    2.81
  -6  -4   0   51.36    3.35
  -6  -4   0   50.03    4.46
  -6  -4   0   48.60    3.99
  -6  -4  -1  126.74    5.15
  -6  -4  -1  123.86    6.10
  -6  -4  -1  122.68    5.56
  -6  -4  -2  254.92    7.83
  -6   4  -2  263.73    7.28
  -6  -4  -2  250.49    8.52
  -6  -4  -2  259.05    7.11
  -6  -4  -2  256.13    8.00
  -6   4  -3  286.19    8.85
  -6  -4  -3  281.30    8.43
  -6  -4  -3  276.43    7.58
  -6   4  -3  280.97    7.74
  -6  -4  -3  281.69    9.01
  -6  -4  -3  289.93    8.48
  -6   4  -4  261.34    8.56
  -6  -4  -4  256.74    7.97
  -6  -4  -4  246.08    7.13
  -6   4  -4  257.47    7.33
  -6  -4  -4  257.21    7.95
  -6   4  -5   26.93    3.78
  -6  -4  -5   23.68    2.83
  -6  -4  -5   27.68    3.03
  -6  -4  -5   25.47    2.41
  -6   4  -5   24.49    2.50
  -6   4  -6   91.89    5.43
  -6  -4  -6   85.58    3.99
  -6   4  -6   88.12    4.13
  -6  -4  -6   88.46    4.79
  -6  -4  -7  127.80    5.01
  -6   4  -7  138.15    5.28
  -6  -4  -7  134.90    5.87
  -6   4  -7  135.86    6.44
  -6  -4  -8  148.20    5.43
  -6   4  -8  157.81    5.66
  -6  -4  -8  148.22    6.28
  -6   4  -8  155.02    6.62
  -6  -4  -9    0.25    1.63
  -6   4  -9    1.31    1.77
  -6   4  -9    0.12    2.82
  -6  -4  -9    0.34    2.18
  -6   4 -10   32.95    3.69
  -6  -4 -10   38.91    2.79
  -6   4 -10   40.34    2.89
   6  -4  10   35.40    2.98
  -6  -4 -10   41.46    3.61
  -6  -4 -11   48.62    2.87
  -6   4 -11   54.91    3.13
   6  -4  11   52.52    3.08
  -6  -4 -11   50.85    3.65
  -6   4 -11   53.41    3.94
  -6  -4 -12   29.04    2.09
  -6   4 -12   24.03    2.00
   6  -4  12   27.31    1.92
  -6  -4 -12   26.66    2.71
  -6   4 -13  141.08    4.80
  -6  -4 -13  132.35    4.62
  -6   4 -13  116.20    3.56
  -6  -4 -13  116.25    3.62
  -6   4 -14   33.85    2.17
  -6  -4 -14   31.64    2.10
   6   5 -14   57.75    2.70
   6   5 -13   -0.07    1.74
  -6  -5  13   -0.19    1.08
   6   5 -12   56.34    3.53
  -6  -5  12   46.91    2.71
  -6  -5  11   15.19    2.29
   6   5 -11   14.29    2.59
  -6  -5  11   12.67    2.12
   6   5 -10  111.15    5.18
  -6  -5  10  112.69    4.70
  -6  -5  10  109.99    4.93
  -6  -5   9    6.40    3.02
   6   5  -9    7.35    2.53
  -6  -5   9    2.81    1.95
  -6  -5   8   11.05    3.21
   6   5  -8    3.01    2.33
  -6  -5   8   11.04    2.42
  -6  -5   8    4.89    3.81
   6   5  -7   60.21    4.06
  -6  -5   7   65.79    3.92
  -6  -5   7   67.97    5.02
  -6  -5   7   64.92    4.74
   6   5  -6  365.67   10.11
  -6  -5   6  362.95   10.08
  -6  -5   6  356.58   10.76
  -6  -5   6  372.33   10.80
   6   5  -5   57.60    3.70
  -6  -5   5   52.80    3.60
  -6  -5   5   55.70    5.05
  -6  -5   5   53.27    4.59
  -6  -5   4 1196.46   24.69
  -6  -5   4 1190.78   25.47
   6   5  -4 1200.07   24.37
  -6  -5   4 1206.98   25.31
   6   5  -3  174.94    6.07
  -6  -5   3  186.78    6.58
  -6  -5   3  196.30    7.76
   6   5  -2  513.29   12.23
  -6  -5   2  553.64   13.20
  -6  -5   2  522.67   13.81
  -6  -5   2  554.84   13.62
  -6  -5   1  122.30    5.17
  -6  -5   1  117.88    5.76
  -6  -5   0  227.84    7.49
  -6  -5   0  238.13    8.51
  -6  -5   0  240.31    7.98
  -6  -5  -1   15.07    3.25
  -6  -5  -1   11.18    2.48
  -6  -5  -1   18.79    4.10
  -6  -5  -2   13.51    3.14
  -6  -5  -2   12.90    2.49
  -6  -5  -2   11.88    4.31
  -6   5  -3    9.56    3.45
  -6  -5  -3    4.94    2.93
  -6  -5  -3    8.23    4.10
  -6  -5  -3    6.53    2.20
  -6   5  -4   26.51    3.63
  -6  -5  -4   19.64    3.08
  -6  -5  -4   27.08    2.95
  -6   5  -4   21.63    2.09
  -6   5  -5    4.52    3.28
  -6  -5  -5    4.24    2.31
  -6   5  -5    4.62    1.65
  -6  -5  -5    7.68    2.53
  -6  -5  -6   64.50    3.17
  -6   5  -6   62.59    3.25
  -6  -5  -6   63.62    4.06
  -6   5  -6   57.88    4.55
  -6  -5  -7   30.82    2.33
  -6   5  -7   32.35    2.50
  -6  -5  -7   39.30    3.47
  -6   5  -7   38.86    3.88
  -6   5  -8    2.60    2.91
  -6  -5  -8    4.47    2.41
  -6  -5  -8    1.86    1.35
  -6   5  -8    2.23    1.55
  -6   5  -9    0.32    2.67
   6  -5   9    1.02    2.15
  -6  -5  -9    0.94    2.28
  -6  -5  -9    1.17    1.30
  -6   5  -9    1.00    1.36
   6  -5   9    1.68    1.72
  -6   5 -10  144.17    4.52
   6  -5  10  140.58    5.33
  -6  -5 -10  141.02    5.59
  -6   5 -10  155.59    5.96
   6  -5  11   18.26    2.10
  -6  -5 -11   18.02    2.42
  -6   5 -12    1.78    1.87
   6  -5  12    1.82    1.06
  -6  -5 -12    0.98    1.60
  -6   5 -13    2.39    1.50
  -6  -5 -13    2.07    1.37
  -6  -5 -14    0.36    0.80
   6   6 -13    4.59    1.28
   6   6 -12    6.84    1.64
   6   6 -11   11.43    2.01
  -6  -6  11    8.90    1.41
  -6  -6  11   14.91    2.14
  -6  -6  10    2.75    2.44
   6   6 -10   -0.50    1.86
  -6  -6  10    0.32    1.33
  -6  -6   9   13.25    3.05
   6   6  -9    8.92    2.17
  -6  -6   9    8.69    1.83
  -6  -6   9    7.19    3.15
   6   6  -8  115.28    4.98
  -6  -6   8  117.03    4.69
  -6  -6   8  120.38    6.03
  -6  -6   8  124.26    5.83
  -6  -6   7    3.79    3.35
   6   6  -7    0.28    1.90
  -6  -6   7   -0.17    1.81
  -6  -6   7   -0.74    4.13
   6   6  -6   82.67    4.16
  -6  -6   6   85.00    4.21
  -6  -6   6   90.55    6.20
  -6  -6   6   88.21    5.35
   6   6  -5  210.72    6.79
  -6  -6   5  225.11    7.18
  -6  -6   5  231.40    8.86
  -6  -6   5  231.37    8.27
  -6  -6   4   35.34    3.03
  -6  -6   4   28.58    5.21
  -6  -6   3   52.68    3.50
  -6  -6   3   51.58    5.82
  -6  -6   2   29.27    4.02
  -6  -6   2   26.43    2.74
  -6  -6   1   11.76    3.35
  -6  -6   1   10.20    2.23
  -6  -6   1   13.48    4.67
  -6  -6   0   41.03    4.24
  -6  -6   0   40.37    3.24
  -6  -6   0   49.20    5.32
  -6  -6  -1   17.33    3.62
  -6  -6  -1   17.90    2.59
  -6  -6  -1   20.01    4.64
  -6   6  -2  224.39    8.01
  -6  -6  -2  219.36    7.35
  -6  -6  -2  239.12    8.83
  -6  -6  -2  220.43    7.66
  -6   6  -3   31.07    3.95
  -6  -6  -3   30.46    3.07
  -6  -6  -3   32.15    4.79
  -6  -6  -3   33.38    3.51
  -6   6  -4  126.27    5.91
  -6  -6  -4  131.56    5.49
  -6  -6  -4  126.83    6.48
  -6  -6  -4  127.53    5.36
  -6   6  -5    7.59    3.19
  -6  -6  -5    7.65    2.24
  -6  -6  -5   10.97    2.35
  -6  -6  -6  229.76    7.48
  -6   6  -6  222.07    7.91
  -6   6  -7   20.16    3.12
   6  -6   7   16.68    3.03
  -6  -6  -7   17.49    2.58
   6  -6   8   48.47    3.43
   6  -6   8   47.77    3.78
  -6  -6  -8   54.27    3.59
  -6   6  -8   51.76    3.77
   6  -6   9   62.42    3.83
  -6  -6  -9   56.52    3.51
   6  -6   9   57.82    3.19
  -6   6  -9   64.13    3.87
  -6   6 -10    8.13    2.22
   6  -6  10   10.41    2.06
  -6  -6 -10    9.42    2.01
   6  -6  10    9.58    1.38
  -6   6 -11   24.63    2.41
   6  -6  11   21.21    1.93
  -6  -6 -11   25.79    2.24
  -6   6 -12   16.49    1.82
  -6  -6 -12   14.60    1.60
  -6   6 -13   12.42    1.21
   6   7 -11   28.08    1.73
  -6  -7  11   31.32    2.19
  -6  -7  10    7.80    2.26
   6   7 -10    6.36    1.41
   6   7  -9  101.75    3.78
  -6  -7   9   99.97    4.60
  -6  -7   9  110.51    5.01
  -6  -7   8    3.19    3.17
   6   7  -8    1.27    1.40
  -6  -7   8   -0.34    3.57
  -6  -7   7   22.86    3.76
  -6  -7   7   15.60    1.81
  -6  -7   7   14.50    4.24
  -6  -7   6    7.01    3.52
  -6  -7   6    5.14    1.52
  -6  -7   6    6.30    4.66
  -6  -7   5    0.15    1.45
  -6  -7   5    5.81    4.73
  -6  -7   4  144.07    5.18
   6  -7  -4  141.18    5.39
  -6  -7   3   82.39    3.93
  -6  -7   3   92.15    6.57
  -6  -7   3   85.88    5.50
  -6  -7   2   83.19    4.02
   6  -7  -2   77.60    3.72
  -6  -7   2   88.71    5.45
  -6  -7   1  244.12    7.42
   6  -7  -1  257.52    7.59
  -6  -7   1  248.37    9.44
  -6  -7   1  251.32    8.61
  -6  -7   0    3.56    3.33
  -6  -7   0    2.35    4.60
   6  -7   0    4.43    2.10
  -6  -7   0    4.06    1.89
  -6   7  -1   38.48    3.90
  -6  -7  -1   33.83    3.98
  -6  -7  -1   32.14    2.76
  -6  -7  -1   35.36    5.13
  -6   7  -2   63.51    4.48
  -6  -7  -2   57.35    3.45
  -6  -7  -2   54.21    5.27
  -6  -7  -2   68.58    4.45
  -6   7  -3    5.74    3.09
  -6  -7  -3    4.36    2.60
   6  -7   3    4.28    2.51
  -6  -7  -3    4.02    1.75
  -6  -7  -3    8.40    4.25
  -6   7  -4   57.87    4.34
   6  -7   4   64.94    4.18
  -6  -7  -4   60.89    3.51
  -6  -7  -4   59.38    4.75
  -6  -7  -4   58.21    3.56
  -6   7  -5   33.45    3.64
   6  -7   5   34.94    3.58
  -6  -7  -5   37.32    2.88
  -6   7  -6    2.27    2.24
  -6  -7  -6    3.09    1.72
   6  -7   6    0.11    2.23
  -6   7  -7   26.81    2.84
  -6  -7  -7   26.71    2.45
   6  -7   7   22.66    2.79
  -6   7  -8    1.79    1.90
   6  -7   8    3.45    2.11
  -6  -7  -8    0.21    1.47
   6  -7   8    3.62    1.85
   6  -7   9   53.09    3.21
  -6  -7  -9   52.32    2.78
   6  -7   9   52.05    2.75
  -6   7  -9   48.66    2.89
  -6   7 -10   39.04    2.46
   6  -7  10   41.59    2.50
  -6  -7 -10   38.18    2.15
  -6   7 -11   18.83    1.54
  -6  -7 -11   13.92    1.19
  -6  -8  10    6.34    1.62
  -6  -8   9    3.36    2.21
  -6  -8   8    1.53    2.52
  -6  -8   8   -1.29    2.88
  -6  -8   7  128.00    5.77
  -6  -8   7  128.70    5.47
  -6  -8   6    8.31    3.25
  -6  -8   6    2.45    4.00
  -6  -8   5  238.84    8.78
  -6  -8   4   16.48    3.59
  -6  -8   4   19.12    5.00
   6  -8  -4   11.98    1.88
   6  -8  -3  146.69    5.44
  -6  -8   3  140.98    6.36
  -6  -8   2    2.36    3.20
   6  -8  -2    0.69    2.04
  -6   8   1    4.12    2.61
  -6  -8   1    0.21    3.02
   6  -8  -1   -0.22    1.43
  -6  -8   1    1.63    4.52
   6  -8  -1    1.79    2.16
  -6   8   0    9.86    2.66
  -6  -8   0    3.54    2.91
   6  -8   0    6.01    1.90
  -6  -8   0    5.27    4.37
   6  -8   0    5.49    2.44
  -6   8  -1   46.97    3.54
   6  -8   1   49.49    3.32
   6  -8   1   44.95    3.78
  -6  -8  -1   47.07    5.09
  -6  -8  -1   42.22    3.71
  -6   8  -2    4.26    2.41
  -6  -8  -2    3.78    3.90
  -6  -8  -2    3.42    2.42
   6  -8   2    5.96    2.22
   6  -8   2    4.63    2.47
   6  -8   3   78.20    4.19
  -6  -8  -3   77.85    4.94
  -6  -8  -3   74.62    3.73
  -6   8  -3   71.49    4.01
  -6   8  -4   15.55    2.31
   6  -8   4   16.46    2.67
   6  -8   5   49.68    3.56
   6  -8   5   43.50    3.57
  -6   8  -5   45.70    2.93
  -6   8  -6    6.36    1.76
   6  -8   6    5.65    2.21
   6  -8   6    4.69    2.15
   6  -8   7   41.70    2.92
  -6   8  -7   33.53    2.24
   6  -8   8   34.70    2.67
   6  -8   8   35.32    2.33
   6  -8   9   12.84    1.36
   6  -8  10    2.06    0.99
  -6  -9   9    8.00    1.37
  -6  -9   8   18.77    2.16
  -6  -9   7    3.44    2.23
  -6  -9   7    0.93    2.56
  -6  -9   6    3.76    3.14
  -6  -9   5   20.21    3.93
  -6  -9   5   23.70    3.12
  -6  -9   4   61.31    4.82
  -6  -9   4   55.09    4.01
   6  -9  -3   36.44    2.42
  -6  -9   3   45.86    3.77
   6  -9  -2   45.01    2.84
  -6  -9   2   44.39    4.95
  -6  -9   2   44.92    3.75
  -6  -9   1   53.94    4.97
   6  -9  -1   57.58    3.40
  -6  -9   1   54.69    3.72
   6  -9   0   35.07    3.02
  -6  -9   0   33.33    4.41
  -6  -9   0   29.99    3.03
   6  -9   1   23.74    2.15
   6  -9   1   25.63    2.82
  -6  -9  -1   20.37    3.84
  -6  -9  -1   27.76    2.68
  -6  -9  -2    0.74    3.18
  -6  -9  -2    0.74    1.60
   6  -9   2    2.65    1.61
   6  -9   2    2.08    2.04
   6  -9   3    1.84    1.59
   6  -9   3    0.88    2.04
   6  -9   4    1.02    1.65
   6  -9   5    0.49    1.62
   6  -9   5    0.30    1.68
   6  -9   6    5.37    1.69
   6  -9   7   23.98    1.90
  -6 -10   6   28.03    1.97
  -6 -10   5   31.09    2.76
  -6 -10   5   33.09    2.31
  -6 -10   4   37.27    3.17
  -6 -10   4   42.51    2.60
  -6 -10   3    1.25    1.72
  -6 -10   2    3.30    1.73
  -6 -10   2    4.38    2.86
   6 -10  -2    2.80    1.08
  -6 -10   1   15.03    1.83
  -6 -10   1    9.23    2.87
   6 -10  -1   12.40    1.69
  -6 -10   0    6.76    1.39
  -6 -10   0    5.96    2.60
   6 -10   0   11.93    1.71
   6 -10   1    3.18    1.45
   6 -10   2   17.82    1.31
   6 -10   2   24.84    2.11
   6 -10   3    7.49    1.09
   6 -10   3   13.21    1.72
   6 -10   4   25.81    1.60
   6 -10   5    1.06    0.91
   6 -10   5   -1.46    1.29
  -7   0  16    0.57    0.77
   7   0 -15   20.43    1.59
   7   0 -14   -0.91    1.52
   7   0 -13  107.26    4.65
   7   0 -12   -0.10    2.28
   7   0 -11   56.00    4.07
   7   0 -10    0.35    2.48
   7   0 -10   -1.04    3.00
   7   0  -9    3.70    2.76
   7   0  -8   -1.43    2.66
   7   0  -7   73.58    4.59
  -7   0   6    0.64    2.14
   7   0  -6    2.14    2.59
  -7   0   5    3.23    2.27
   7   0  -5    3.69    2.42
  -7   0   4    0.10    2.51
  -7   0   4    1.16    1.86
  -7   0   3  647.51   14.60
  -7   0   3  641.01   14.98
  -7   0   2   -0.68    2.48
  -7   0   2    3.14    1.78
   7   0  -1  787.02   17.50
  -7   0   1  802.20   17.00
  -7   0   1  788.06   17.66
   7   0   0    1.06    2.10
  -7   0   0    0.96    1.68
   7   0   1    4.51    2.18
  -7   0  -1    4.94    1.76
  -7   0  -2    2.16    2.28
  -7   0  -2    1.78    1.66
  -7   0  -3   22.49    2.93
  -7   0  -3   22.38    2.48
  -7   0  -4    1.43    2.46
  -7   0  -4    1.61    1.70
  -7   0  -5  144.33    5.34
  -7   0  -5  142.03    5.93
  -7   0  -6    3.94    2.60
  -7   0  -6    1.18    2.04
  -7   0  -7   33.62    3.46
  -7   0  -7   32.73    3.03
  -7   0  -8   -1.09    2.45
  -7   0  -8    0.10    1.93
  -7   0  -9    6.48    2.54
  -7   0  -9    5.23    2.25
  -7   0 -10   -0.95    2.03
  -7   0 -11   31.27    2.73
  -7   0 -12   -0.14    1.57
  -7   0 -13   28.08    1.84
  -7   0 -13   40.18    2.31
  -7  -1  16    1.28    0.78
   7   1 -15   85.20    3.15
   7  -1 -14   66.40    2.91
   7   1 -14   67.75    3.38
   7  -1 -13   62.66    3.38
   7   1 -13   68.98    3.90
   7  -1 -12    0.18    1.91
   7   1 -12    0.41    2.30
   7  -1 -11   20.50    2.94
   7   1 -11   21.31    3.11
   7  -1 -11   16.96    3.15
   7  -1 -10    3.43    2.47
   7   1 -10    5.73    2.87
   7  -1 -10    2.99    2.91
   7  -1  -9    3.32    2.50
   7   1  -9    3.41    2.89
   7  -1  -9    1.90    2.90
   7   1  -8  148.19    6.54
  -7  -1   8  152.01    5.61
   7  -1  -7   66.60    4.45
  -7  -1   7   68.10    4.13
  -7  -1   6    3.23    2.64
   7  -1  -6    2.99    2.34
   7  -1  -5  167.99    6.50
   7   1  -5  165.67    6.39
  -7  -1   5  162.95    6.35
   7  -1  -4  984.65   20.67
   7   1  -4  950.38   20.50
  -7  -1   4  903.41   20.03
  -7   1   4  951.55   19.72
  -7  -1   4  941.06   20.30
   7  -1  -3  398.90   10.85
   7   1  -3  406.75   10.94
  -7  -1   3  428.93   10.75
  -7   1   3  399.27   10.11
  -7  -1   3  425.82   11.12
   7  -1  -2  645.98   14.98
   7   1  -2  607.56   14.78
  -7  -1   2  645.06   14.56
  -7   1   2  665.53   14.16
  -7  -1   2  625.19   14.98
  -7  -1   1   39.70    3.61
   7  -1  -1   39.07    3.39
   7   1  -1   39.05    3.20
  -7   1   1   44.22    2.84
  -7  -1   1   39.55    3.03
   7   1   0    9.35    2.32
  -7   1   0    4.73    1.53
  -7  -1   0    6.95    1.96
  -7  -1  -1  528.13   12.07
   7   1   1  532.47   12.98
  -7   1  -1  529.02   11.96
  -7  -1  -1  541.35   12.61
  -7  -1  -1  501.74   13.26
  -7  -1  -2  278.75    7.84
  -7   1  -2  291.91    7.74
  -7  -1  -2  293.27    8.23
  -7  -1  -3  551.98   12.99
  -7   1  -3  558.67   13.70
  -7   1  -3  556.98   12.70
  -7  -1  -3  581.43   13.39
  -7   1  -3  556.23   13.43
  -7  -1  -3  606.28   13.66
  -7   1  -4  603.96   14.50
  -7   1  -4  598.77   13.37
  -7  -1  -4  599.55   13.97
  -7  -1  -4  605.67   14.20
  -7   1  -4  621.57   14.23
  -7  -1  -4  573.42   13.68
  -7   1  -5   98.16    5.19
  -7  -1  -5   96.84    4.62
  -7   1  -5   99.23    4.40
  -7  -1  -5   98.23    4.77
  -7   1  -5   96.97    4.73
  -7  -1  -5   98.05    4.50
  -7   1  -6  104.23    4.56
  -7  -1  -6  102.27    4.97
  -7  -1  -6   99.40    4.92
  -7   1  -6  104.89    4.98
  -7  -1  -6  103.19    4.78
  -7   1  -6  101.85    5.47
  -7  -1  -7   50.47    3.74
  -7   1  -7   46.04    3.57
  -7   1  -7   47.48    3.28
  -7  -1  -7   54.19    3.81
  -7  -1  -7   43.19    3.37
  -7   1  -7   50.90    4.13
  -7  -1  -8   -0.10    2.12
  -7   1  -8    0.35    2.68
  -7  -1  -8    2.89    2.16
  -7   1  -8    2.87    2.20
  -7   1  -8   -0.19    1.85
  -7  -1  -8   -0.54    2.22
  -7  -1  -9   40.21    3.40
  -7   1  -9   40.35    3.50
  -7   1  -9   43.42    3.15
  -7  -1  -9   42.86    3.56
  -7   1  -9   45.09    3.87
  -7   1 -10    6.41    2.68
  -7  -1 -10   10.78    2.40
  -7   1 -10    6.92    2.32
  -7   1 -10    5.13    1.83
  -7  -1 -10    5.08    2.25
  -7  -1 -11   10.64    2.34
  -7   1 -11    9.86    2.26
  -7   1 -11    9.36    1.87
  -7  -1 -11    9.24    2.26
  -7  -1 -12   53.33    3.23
  -7   1 -12   50.38    3.23
  -7   1 -12   44.18    2.57
  -7  -1 -12   51.52    3.19
  -7   1 -13   25.93    2.12
  -7  -1 -13   27.85    2.30
  -7   1 -13   29.12    2.32
  -7  -1 -13   26.35    2.19
  -7  -1 -14   16.23    1.44
  -7   1 -14   16.33    1.61
  -7  -1 -14   16.62    1.62
   7   2 -15   -0.05    1.23
  -7  -2  15    0.59    1.13
  -7   2  15    1.65    1.02
   7   2 -14    2.25    1.75
  -7  -2  14    3.45    1.74
   7  -2 -13   10.97    1.64
   7   2 -13   15.20    2.52
   7  -2 -12  278.04    7.62
   7   2 -12  268.39    8.38
   7  -2 -11    0.73    1.94
   7  -2 -10  105.02    4.91
   7  -2  -9   61.30    3.97
  -7  -2   9   48.30    3.39
   7  -2  -8  423.56   11.41
   7   2  -8  421.68   11.91
  -7  -2   8  411.09   10.85
   7  -2  -7  154.36    6.29
   7   2  -7  167.67    6.70
  -7  -2   7  159.78    6.34
  -7  -2   6    1.65    2.80
   7  -2  -6    2.48    2.33
   7   2  -6    0.11    2.49
  -7  -2   5   33.21    3.53
   7  -2  -5   27.11    3.16
   7   2  -5   30.02    3.33
   7  -2  -4   57.22    3.94
   7   2  -4   61.29    4.06
  -7   2   4   51.90    3.16
  -7  -2   4   55.69    4.11
  -7  -2   3    5.70    2.84
   7  -2  -3    6.20    2.29
   7   2  -3    0.82    2.20
  -7  -2   3    6.83    2.37
  -7   2   3    4.06    1.62
   7  -2  -2  835.42   18.44
   7   2  -2  826.02   18.29
  -7   2   2  827.44   17.13
  -7  -2   2  843.01   18.29
  -7  -2   2  839.47   18.54
   7  -2  -1  538.88   13.35
   7   2  -1  557.39   13.33
  -7   2   1  530.44   12.00
  -7  -2   1  562.78   13.25
   7  -2   0  138.80    5.84
   7   2   0  143.15    5.67
  -7   2   0  151.65    4.83
  -7  -2   0  146.27    5.64
  -7  -2  -1   18.73    3.44
   7   2   1   24.80    2.89
  -7  -2  -1   22.08    2.54
  -7  -2  -2  115.32    5.02
  -7  -2  -2  116.08    5.69
  -7   2  -3   83.75    4.71
  -7  -2  -3   84.43    4.38
  -7   2  -3   83.33    4.31
  -7  -2  -3   84.50    4.31
  -7  -2  -3   90.83    4.91
  -7   2  -4   58.71    4.38
  -7  -2  -4   52.13    3.71
  -7   2  -4   53.33    3.08
  -7  -2  -4   50.48    3.56
  -7   2  -4   58.15    3.75
  -7   2  -5  167.88    6.89
  -7  -2  -5  169.92    6.35
  -7   2  -5  168.54    5.62
  -7  -2  -5  177.55    6.33
  -7   2  -5  180.18    6.37
  -7   2  -6   38.22    4.31
  -7   2  -6   44.05    2.86
  -7  -2  -6   43.65    3.43
  -7   2  -6   40.12    3.36
  -7  -2  -6   46.56    3.65
  -7  -2  -6   41.30    2.90
  -7  -2  -7   12.53    2.12
  -7   2  -7   12.12    3.30
  -7  -2  -7   10.49    2.46
  -7   2  -7   12.31    2.60
  -7   2  -7   14.58    2.03
  -7  -2  -7   13.79    2.79
  -7  -2  -8  124.09    5.46
  -7   2  -8  124.64    5.45
  -7   2  -8  117.14    4.62
  -7  -2  -8  119.85    5.61
  -7   2  -8  126.15    6.00
  -7   2  -9   12.76    3.25
  -7  -2  -9   15.32    2.63
  -7   2  -9   13.17    2.49
  -7   2  -9   10.90    1.87
  -7  -2  -9   12.25    2.64
  -7  -2 -10  192.62    6.67
  -7   2 -10  206.05    6.78
  -7  -2 -10  190.82    6.83
  -7   2 -10  188.78    7.18
   7  -2  11   11.04    1.59
  -7  -2 -11   13.49    2.51
  -7  -2 -11   13.25    2.23
  -7   2 -11   13.06    2.23
  -7  -2 -12   10.95    2.14
  -7  -2 -12    9.58    1.92
  -7   2 -12    9.22    1.95
  -7  -2 -13    8.57    1.75
  -7   2 -13    7.64    1.65
  -7  -2 -13    8.88    1.61
  -7   2 -13    9.60    1.66
  -7   2 -14    2.31    1.02
  -7  -2 -14    3.57    0.99
  -7   2 -14    1.88    0.99
  -7  -2 -14    2.59    1.11
   7   3 -15   18.84    1.58
  -7  -3  15   20.90    1.38
  -7  -3  14  137.31    4.35
  -7  -3  13    1.34    1.81
  -7  -3  12   34.24    3.02
   7  -3 -11    7.70    1.79
   7   3 -11   10.18    2.80
   7  -3 -10    1.01    1.84
   7   3 -10    2.17    2.62
  -7  -3   9   11.91    2.67
   7  -3  -9   16.14    2.44
   7   3  -9   15.62    3.07
   7  -3  -8   95.24    4.69
   7   3  -8  102.65    5.40
  -7  -3   8   95.50    4.98
  -7  -3   8   98.24    5.10
   7  -3  -7   65.81    4.07
   7   3  -7   78.59    4.77
  -7  -3   7   79.88    4.70
  -7  -3   7   77.77    4.57
   7  -3  -6  568.97   13.76
   7   3  -6  558.58   14.07
  -7  -3   6  540.00   13.87
  -7  -3   6  574.20   14.03
  -7  -3   5   27.88    3.51
   7  -3  -5   20.69    2.71
   7   3  -5   26.39    3.23
  -7  -3   5   33.90    3.39
  -7   3   5   25.29    2.28
   7  -3  -4 2547.03   47.98
   7   3  -4 2533.84   48.09
  -7  -3   4 2570.23   48.19
  -7  -3   4 2555.17   48.24
   7   3  -3  946.41   20.75
  -7  -3   3  943.16   20.87
  -7  -3   3  957.65   21.06
   7  -3  -2  409.84   10.98
   7   3  -2  404.54   10.83
  -7  -3   2  419.20   11.36
   7   3  -1   35.02    3.16
  -7  -3   0   -0.11    2.95
   7   3   0    1.23    2.02
   7   3   1   46.46    3.35
  -7  -3  -1   41.88    4.16
  -7   3  -2  620.41   14.28
  -7  -3  -2  605.35   14.17
  -7  -3  -2  632.06   15.01
  -7   3  -3  196.27    7.58
  -7  -3  -3  203.26    6.73
  -7   3  -3  210.22    6.88
  -7  -3  -3  208.79    7.45
  -7   3  -4  315.12    9.69
  -7  -3  -4  308.63    9.30
  -7  -3  -4  312.50    8.84
  -7   3  -4  314.62    8.89
  -7   3  -5   29.93    4.12
  -7  -3  -5   36.05    3.34
  -7  -3  -5   31.18    2.91
  -7   3  -5   33.68    3.01
  -7  -3  -6  232.42    7.48
  -7   3  -6  237.55    7.49
  -7   3  -6  242.22    8.56
  -7  -3  -7   88.44    4.48
  -7   3  -7   90.28    4.46
  -7   3  -7   94.73    5.48
  -7   3  -8   12.59    3.27
  -7  -3  -8   10.71    2.26
  -7   3  -8    7.93    2.18
  -7   3  -9   29.80    3.53
  -7  -3  -9   30.73    2.89
  -7   3  -9   29.98    2.86
  -7  -3 -10    6.20    1.93
  -7   3 -10    6.53    1.99
  -7   3 -10    5.70    2.81
  -7  -3 -10    7.66    2.56
  -7   3 -11    8.98    2.53
   7  -3  11   12.63    1.74
  -7  -3 -11   12.41    2.29
  -7  -3 -11   14.06    1.98
  -7   3 -11   15.40    2.10
  -7  -3 -12  123.28    4.24
  -7   3 -12  131.38    4.36
  -7  -3 -12  123.86    4.73
  -7   3 -13    3.40    1.15
  -7  -3 -13    3.52    1.18
  -7   3 -13    2.93    1.47
  -7  -3 -13    3.05    1.46
  -7   3 -14   37.89    1.79
  -7  -3 -14   43.94    1.99
   7   4 -14   39.53    2.26
  -7  -4  14   34.79    1.79
   7   4 -13   28.57    2.45
  -7  -4  13   28.09    2.09
   7   4 -12  166.08    5.82
  -7  -4  12  168.93    5.46
   7   4 -11   12.25    2.64
  -7  -4  11   13.12    2.30
  -7  -4  10    1.10    2.14
   7   4 -10    3.12    2.43
  -7  -4  10    2.17    2.14
  -7  -4   9    3.26    2.76
   7   4  -9    3.51    2.49
  -7  -4   9    4.28    2.32
   7  -4  -8   36.79    2.83
   7   4  -8   42.82    3.78
  -7  -4   8   42.63    3.57
  -7  -4   8   45.37    3.97
  -7  -4   7   10.91    3.32
   7  -4  -7    9.18    2.12
   7   4  -7    7.31    2.71
  -7  -4   7    9.76    2.67
   7  -4  -6   74.39    4.06
   7   4  -6   73.57    4.47
  -7  -4   6   71.50    4.54
  -7  -4   6   82.00    5.24
  -7  -4   5   13.03    3.68
   7  -4  -5   10.17    2.25
   7   4  -5   14.47    2.71
  -7  -4   5   14.32    2.90
  -7  -4   5   11.19    4.26
   7  -4  -4  246.80    7.91
   7   4  -4  257.30    8.15
  -7  -4   4  263.22    8.43
  -7  -4   4  260.35    9.29
  -7  -4   4  260.99    8.75
   7   4  -3  259.17    8.09
  -7  -4   3  259.75    8.32
  -7  -4   3  257.00    9.30
  -7  -4   3  257.80    8.70
   7   4  -2  566.28   13.67
  -7  -4   2  589.44   14.27
  -7  -4   2  572.05   14.87
   7   4  -1  440.91   11.33
  -7  -4   1  455.41   11.96
  -7  -4   1  470.93   12.35
   7   4   0  548.96   13.37
  -7  -4   0  595.54   14.35
  -7  -4   0  600.17   15.07
  -7  -4   0  602.60   14.60
  -7  -4  -1  111.23    5.22
  -7   4  -1  113.50    4.68
  -7  -4  -1  107.70    4.57
  -7  -4  -1  111.02    5.78
  -7  -4  -2  176.12    6.62
  -7  -4  -2  167.49    5.80
  -7   4  -2  171.85    5.93
  -7  -4  -2  165.33    6.82
  -7  -4  -3    4.59    2.96
  -7  -4  -3    6.34    1.84
  -7   4  -3    6.19    1.97
  -7  -4  -3    7.81    2.54
  -7  -4  -4   34.26    3.75
  -7  -4  -4   35.49    3.42
  -7  -4  -4   32.96    2.81
  -7   4  -4   35.63    2.87
  -7  -4  -5    5.08    1.90
  -7   4  -5    6.68    1.96
  -7  -4  -5    5.81    2.30
  -7  -4  -6   12.44    2.20
  -7   4  -6    9.66    2.10
  -7  -4  -6   15.44    2.82
  -7  -4  -7    0.68    1.73
  -7   4  -7   -0.18    1.78
  -7  -4  -7   -1.61    2.32
  -7  -4  -8    5.38    1.81
  -7   4  -8    3.47    1.81
  -7  -4  -8    5.67    2.55
  -7  -4  -9   20.95    2.21
  -7   4  -9   19.77    2.32
  -7   4  -9   23.63    3.42
  -7  -4  -9   22.81    3.01
  -7  -4 -10   49.40    2.84
  -7   4 -10   52.97    2.97
   7  -4  10   50.43    3.14
  -7  -4 -10   52.11    3.63
  -7   4 -10   55.19    3.88
  -7  -4 -11   34.76    2.16
  -7   4 -11   34.48    2.21
   7  -4  11   30.57    2.19
  -7   4 -12   19.94    1.44
  -7  -4 -12   26.25    1.61
  -7   4 -13    8.64    1.45
   7   5 -13   57.62    2.64
  -7  -5  13   42.39    1.84
   7   5 -12   -0.26    1.64
  -7  -5  12   -0.97    1.20
   7   5 -11    0.86    1.85
  -7  -5  11    1.19    1.54
  -7  -5  10    3.67    2.24
   7   5 -10    6.62    2.13
  -7  -5  10    6.72    1.89
  -7  -5   9    2.99    2.77
   7   5  -9    3.63    2.30
  -7  -5   9    0.26    1.84
  -7  -5   8    3.72    2.98
   7   5  -8   -0.10    2.07
  -7  -5   8    1.24    2.13
   7   5  -7  150.67    5.97
  -7  -5   7  152.34    5.99
  -7  -5   7  163.00    6.72
  -7  -5   6   31.06    4.13
   7   5  -6   25.96    3.00
  -7  -5   6   21.69    2.84
  -7  -5   6   19.43    4.69
   7   5  -5  173.37    6.39
  -7  -5   5  178.70    6.75
  -7  -5   5  182.10    7.87
  -7  -5   5  184.17    7.27
   7   5  -4  127.88    5.35
  -7  -5   4  130.27    5.81
  -7  -5   4  124.58    7.13
  -7  -5   4  141.58    6.55
   7   5  -3   85.61    4.30
  -7  -5   3   96.98    4.87
  -7  -5   3   88.08    6.33
   7   5  -2   54.87    3.41
  -7  -5   2   63.38    4.12
  -7  -5   2   54.83    5.61
  -7  -5   2   60.08    4.90
  -7  -5   1  205.24    7.27
  -7  -5   1  190.36    7.76
  -7  -5   0  100.71    5.12
  -7  -5   0  104.72    6.54
  -7  -5   0   93.88    3.91
  -7   5   0   97.77    4.07
  -7  -5   0   97.44    5.59
  -7  -5  -1  198.77    7.17
  -7  -5  -1  188.28    5.85
  -7   5  -1  195.95    6.07
  -7  -5  -1  201.94    8.30
  -7  -5  -1  215.44    7.71
  -7   5  -2  142.08    6.42
  -7  -5  -2  129.86    5.72
  -7  -5  -2  122.96    4.50
  -7   5  -2  120.16    4.61
  -7  -5  -2  138.14    6.08
  -7   5  -3  283.07    9.35
  -7  -5  -3  290.59    8.93
  -7  -5  -3  262.58    7.29
  -7   5  -3  276.92    7.56
  -7  -5  -3  281.23    8.86
  -7   5  -4   87.50    5.42
  -7  -5  -4   88.34    4.74
  -7  -5  -4   75.72    3.49
  -7   5  -4   77.32    3.62
  -7  -5  -4   83.07    4.69
  -7   5  -5  359.84   10.52
  -7  -5  -5  326.76    8.38
  -7   5  -5  316.99    8.50
  -7  -5  -5  355.32   10.00
  -7   5  -6    4.34    3.47
  -7  -5  -6    8.53    1.59
  -7   5  -6    6.73    1.67
  -7  -5  -6    7.86    2.52
  -7  -5  -7   74.18    3.31
  -7   5  -7   79.58    3.48
  -7  -5  -7   80.14    4.48
  -7   5  -7   84.74    4.94
  -7   5  -8   31.86    3.50
  -7   5  -8   27.95    2.17
  -7  -5  -8   32.52    3.09
  -7   5  -9    0.10    2.45
   7  -5   9    0.70    1.97
  -7  -5  -9   -0.93    2.05
  -7   5  -9    0.21    1.14
   7  -5   9    0.83    1.44
  -7   5 -10    0.33    2.15
   7  -5  10    2.74    1.65
  -7  -5 -10    3.80    1.92
   7  -5  11    6.89    1.38
  -7  -5 -11    7.28    1.81
  -7   5 -12    3.24    1.42
  -7  -5 -12    3.89    1.37
  -7   5 -13   11.93    1.13
   7   6 -12   24.21    1.63
   7   6 -11   32.40    2.17
  -7  -6  11   22.32    1.50
  -7  -6  10    2.64    1.99
   7   6 -10    2.00    1.58
  -7  -6  10    1.77    1.29
  -7  -6   9    3.72    2.52
   7   6  -9    1.53    1.70
  -7  -6   9    1.06    1.52
  -7  -6   8   12.31    3.28
   7   6  -8   11.89    2.10
  -7  -6   8    7.86    1.88
  -7  -6   7    3.00    3.29
   7   6  -7    0.16    1.67
  -7  -6   7   -1.18    1.75
  -7  -6   7   -1.78    4.11
   7   6  -6   52.60    3.25
  -7  -6   6   55.72    3.48
  -7  -6   6   60.00    5.58
  -7  -6   6   64.17    4.89
  -7  -6   5    3.15    3.40
   7   6  -5    0.89    1.71
  -7  -6   5    2.29    1.97
  -7  -6   5    0.70    4.69
  -7  -6   4  253.40    7.87
  -7  -6   4  251.26    9.54
  -7  -6   3   15.86    2.47
  -7  -6   3    7.19    4.96
  -7  -6   2  158.83    6.19
  -7  -6   2  157.18    7.03
  -7  -6   1   74.54    4.32
  -7  -6   1   79.18    6.24
  -7  -6   1   82.66    5.26
  -7  -6   0  121.43    5.43
  -7  -6   0  120.36    7.14
  -7  -6   0  119.92    6.14
  -7  -6  -1    5.92    3.33
  -7  -6  -1    6.31    2.29
  -7  -6  -1    1.86    4.83
  -7   6  -2   24.46    3.96
  -7  -6  -2   13.68    3.07
  -7  -6  -2   14.94    2.55
  -7  -6  -2   15.14    4.51
  -7   6  -3    2.80    3.31
  -7  -6  -3    1.78    2.80
  -7  -6  -3    1.06    2.19
  -7  -6  -3    0.42    2.04
  -7  -6  -4   11.64    2.42
  -7   6  -4   10.70    3.44
  -7  -6  -4   10.24    2.62
  -7   6  -5   21.18    3.67
  -7  -6  -5   29.64    2.97
  -7  -6  -6  103.97    4.79
  -7   6  -6  104.38    5.22
  -7   6  -7    0.10    2.32
   7  -6   7    1.00    2.23
  -7  -6  -7    1.19    1.95
   7  -6   8   41.17    3.14
  -7  -6  -8   41.85    3.09
   7  -6   8   38.13    2.79
  -7   6  -8   40.84    3.25
   7  -6   9   42.98    2.88
  -7  -6  -9   43.80    2.82
   7  -6   9   38.38    2.34
  -7   6  -9   42.81    3.00
   7  -6  10    3.15    1.41
  -7  -6 -10    4.76    1.57
  -7   6 -11   24.68    1.93
  -7  -6 -11   25.31    1.73
  -7  -7  10    0.41    1.50
  -7  -7   9   18.14    2.48
  -7  -7   8   38.07    2.05
  -7  -7   8   49.59    3.65
  -7  -7   7    4.98    3.01
  -7  -7   7    1.25    1.20
  -7  -7   6  179.33    5.49
  -7  -7   6  183.43    7.34
  -7  -7   6  192.56    7.14
  -7  -7   5   28.20    3.90
  -7  -7   5   21.17    2.18
  -7  -7   5   25.72    4.87
  -7  -7   4  389.12    9.65
  -7  -7   4  391.17   11.63
   7  -7  -4  371.64    9.63
  -7  -7   3  156.96    5.57
  -7  -7   3  159.69    7.80
  -7  -7   3  169.18    6.99
  -7  -7   2   36.58    2.93
   7  -7  -2   40.65    2.64
  -7  -7   2   41.85    4.29
  -7  -7   1    0.67    3.15
   7  -7  -1    1.16    1.66
  -7  -7   1    0.98    1.77
  -7  -7   1   -3.28    5.15
  -7   7   0   10.95    3.33
  -7  -7   0    6.24    3.17
   7  -7   0    4.76    2.08
  -7  -7   0    6.41    1.96
  -7  -7   0    1.56    4.69
  -7   7  -1  129.20    5.98
  -7  -7  -1  123.85    5.05
  -7  -7  -1  109.27    6.47
  -7  -7  -1  129.46    5.84
  -7   7  -2  113.01    5.54
   7  -7   2  119.06    5.20
  -7  -7  -2  112.19    4.64
  -7  -7  -2  108.06    5.11
  -7   7  -3   88.20    4.98
   7  -7   3   92.55    4.71
  -7  -7  -3   88.51    4.09
  -7  -7  -3   87.78    4.42
  -7   7  -4   12.68    2.92
   7  -7   4   14.79    2.64
  -7  -7  -4   16.83    2.20
  -7   7  -5   11.85    2.59
   7  -7   5    8.27    2.47
  -7  -7  -5    9.97    1.93
  -7  -7  -6   51.82    3.03
   7  -7   6   52.66    3.51
  -7   7  -6   53.52    3.50
  -7  -7  -7   29.63    2.35
   7  -7   7   30.64    2.60
  -7   7  -7   29.85    2.71
  -7   7  -8   10.24    1.87
   7  -7   8   10.99    2.01
  -7  -7  -8    9.74    1.60
   7  -7   8    8.05    1.62
  -7   7  -9    4.30    1.20
   7  -7   9    4.16    1.48
  -7  -7  -9    3.53    1.09
   7  -7   9    3.07    0.92
  -7   7 -10   -0.34    0.84
  -7  -8   9   11.96    1.73
  -7  -8   8   12.83    2.27
  -7  -8   7    1.83    2.43
  -7  -8   6   12.94    2.92
  -7  -8   6    7.43    3.43
  -7  -8   5   22.50    4.14
  -7  -8   4    5.62    3.06
  -7  -8   4    0.48    4.28
   7  -8  -4    3.05    1.25
  -7  -8   3    5.50    3.02
   7  -8  -3    1.80    1.57
  -7   8   2  195.85    6.47
   7  -8  -2  202.61    6.46
  -7  -8   2  207.98    7.19
  -7   8   1   12.49    2.68
  -7  -8   1    6.25    3.03
   7  -8  -1    8.10    1.48
  -7  -8   1    2.61    4.35
   7  -8  -1    9.59    2.21
  -7   8   0  109.01    4.78
   7  -8   0  112.70    4.21
  -7  -8   0  101.67    5.98
  -7  -8   0  107.23    5.03
  -7   8  -1   31.95    3.14
  -7  -8  -1   32.16    3.11
   7  -8   1   37.86    2.77
   7  -8   1   34.02    3.20
  -7  -8  -1   24.76    4.21
   7  -8   2   63.85    3.50
   7  -8   2   61.47    3.95
  -7  -8  -2   58.46    3.42
  -7   8  -2   58.93    3.61
  -7   8  -3    8.04    2.29
  -7  -8  -3    8.69    1.76
   7  -8   3    8.81    2.02
  -7   8  -4    1.35    1.74
   7  -8   4    1.20    1.80
  -7   8  -5    3.24    1.53
   7  -8   5    3.05    1.77
   7  -8   5    2.42    1.85
  -7   8  -6    6.33    1.48
   7  -8   6    8.71    1.92
   7  -8   6    6.46    1.74
  -7   8  -7    2.86    1.05
   7  -8   7    3.32    1.36
   7  -8   8    4.81    1.36
   7  -8   8    4.34    0.99
  -7  -9   7   15.21    1.74
  -7  -9   5   15.99    2.42
  -7  -9   4   83.42    4.40
  -7  -9   4   84.99    3.96
  -7  -9   3   53.48    3.39
  -7  -9   2   49.41    4.18
   7  -9  -2   56.11    2.66
  -7  -9   2   55.61    3.38
  -7  -9   1    3.85    2.01
   7  -9  -1    4.54    1.58
  -7  -9   0    8.90    2.02
   7  -9   0    9.22    1.72
  -7  -9  -1    4.65    1.61
   7  -9   1    6.07    1.75
   7  -9   2   97.99    3.52
   7  -9   2  112.44    4.25
   7  -9   3   28.58    2.00
   7  -9   3   26.20    2.36
   7  -9   4   69.60    2.91
   7  -9   5   21.49    1.82
   7  -9   6   18.44    1.48
   7  -9   7   -0.09    0.77
  -7 -10   3   12.68    1.29
   7 -10   1    4.56    1.04
   7 -10   2   -1.26    1.02
   7 -10   3    0.58    0.88
   8   0 -14   55.03    2.39
  -8   0  14   54.37    2.57
   8   0 -13    1.02    1.54
  -8   0  13    1.30    1.62
   8   0 -12   42.23    3.10
  -8   0  12   40.07    3.05
   8   0 -11    2.89    2.30
   8   0 -10  142.71    5.98
   8   0  -9    0.35    2.46
   8   0  -8  115.71    5.77
   8   0  -7   -1.35    2.79
  -8   0   7    1.29    2.45
   8   0  -6   79.66    4.95
  -8   0   6   81.69    4.52
   8   0  -5   -0.48    2.72
  -8   0   5    1.24    2.25
  -8   0   4    3.51    2.00
  -8   0   3    0.49    1.94
   8   0  -2  629.65   15.44
  -8   0   2  632.93   14.66
   8   0  -1    2.07    2.52
  -8   0   1    1.12    1.94
   8   0   0   62.20    4.25
  -8   0   0   62.85    3.63
  -8   0  -1    1.24    2.60
  -8   0  -1    0.18    1.81
  -8   0  -2  216.79    7.33
  -8   0  -2  217.38    6.99
  -8   0  -3   -0.20    2.57
  -8   0  -3    0.56    1.80
  -8   0  -4  236.09    7.87
  -8   0  -4  242.13    7.43
  -8   0  -5   -1.68    2.88
  -8   0  -5    0.31    2.01
  -8   0  -6   91.29    4.61
  -8   0  -6  101.90    4.99
  -8   0  -7    0.41    2.31
  -8   0  -7    1.29    2.00
  -8   0  -8    1.90    2.20
  -8   0  -8    1.23    2.01
  -8   0  -9    0.37    2.16
  -8   0  -9   -0.35    1.83
  -8   0 -10    0.69    1.67
  -8   0 -11    0.31    1.43
  -8   0 -12    6.55    1.15
  -8   0 -12   11.45    1.44
   8   1 -14    3.26    1.24
  -8  -1  14    3.70    1.36
  -8   1  14    4.18    1.14
   8  -1 -13    2.01    1.35
   8   1 -13    2.48    1.67
  -8  -1  13    1.57    1.65
  -8   1  13    2.13    1.47
   8  -1 -12   37.15    2.74
   8   1 -12   39.98    3.19
  -8  -1  12   36.80    2.95
   8  -1 -11   63.16    3.72
   8   1 -11   62.35    3.97
  -8  -1  11   61.14    3.88
   8  -1 -10   13.82    2.72
   8   1 -10   19.33    3.08
  -8  -1  10   17.69    2.90
   8  -1  -9   54.91    3.98
   8   1  -9   52.01    4.20
  -8  -1   9   50.70    3.89
   8  -1  -8   11.43    2.96
  -8  -1   8   14.51    2.96
   8  -1  -7   28.22    3.56
  -8   1   7   29.65    3.06
  -8  -1   7   25.25    3.31
  -8  -1   6   -0.42    2.75
   8  -1  -6    4.32    2.89
  -8  -1   6    0.89    2.46
  -8   1   6    1.77    2.06
   8  -1  -5  118.56    5.89
   8   1  -5  117.64    5.87
  -8  -1   5  127.22    5.63
  -8   1   5  123.70    5.16
  -8  -1   5  122.52    5.82
   8  -1  -4  120.90    5.77
   8   1  -4  117.16    5.73
  -8  -1   4  116.35    5.32
  -8   1   4  123.50    5.07
  -8  -1   4  116.18    5.80
   8  -1  -3   79.80    4.73
   8   1  -3   75.39    4.69
  -8   1   3   79.75    4.07
  -8  -1   3   74.15    4.37
  -8  -1   3   66.47    4.71
  -8  -1   2   19.82    3.75
   8  -1  -2   30.52    3.45
   8   1  -2   24.65    3.34
  -8   1   2   21.41    2.54
  -8  -1   2   25.30    2.96
   8   1  -1  178.10    6.92
  -8   1   1  178.02    6.02
  -8  -1   1  184.41    6.57
  -8  -1   1  173.21    7.24
  -8  -1   0  164.33    5.77
   8   1   0  170.62    6.68
  -8   1   0  160.13    5.64
  -8  -1   0  171.04    6.25
  -8  -1  -1  263.19    7.72
  -8   1  -1  271.06    7.70
  -8  -1  -1  265.18    8.16
  -8  -1  -2  190.74    6.44
  -8   1  -2  185.21    7.13
  -8   1  -2  186.23    6.09
  -8  -1  -2  201.44    6.82
  -8   1  -3  197.35    7.38
  -8   1  -3  200.25    6.35
  -8  -1  -3  203.18    6.90
  -8   1  -3  213.99    7.30
  -8  -1  -3  200.35    7.10
  -8  -1  -3  189.09    6.52
  -8  -1  -4   22.30    2.80
  -8   1  -4   26.60    3.56
  -8  -1  -4   26.15    2.74
  -8  -1  -4   27.88    3.13
  -8   1  -4   27.09    3.04
  -8  -1  -5   21.32    2.60
  -8   1  -5   22.03    3.45
  -8  -1  -5   22.31    2.90
  -8   1  -5   26.18    3.12
  -8   1  -5   23.91    2.53
  -8  -1  -5   23.15    2.98
  -8  -1  -6    8.90    2.24
  -8   1  -6    9.05    2.85
  -8  -1  -6    6.44    2.48
  -8   1  -6    8.87    2.49
  -8   1  -6    5.02    1.93
  -8  -1  -7  112.53    5.25
  -8   1  -7  113.74    5.29
  -8   1  -7  111.59    4.72
  -8  -1  -7  115.18    5.20
  -8  -1  -7  111.22    4.81
  -8   1  -7  113.41    5.50
  -8  -1  -8    2.51    1.89
  -8   1  -8    2.89    2.51
  -8  -1  -8    2.36    2.22
  -8   1  -8    3.88    2.12
  -8   1  -8    2.84    1.79
  -8  -1  -8    2.75    2.15
  -8  -1  -9   66.66    3.90
  -8   1  -9   77.83    4.07
  -8   1  -9   69.86    3.48
  -8  -1  -9   66.75    3.94
  -8   1  -9   69.86    4.26
  -8  -1 -10   25.11    2.64
  -8   1 -10   28.42    2.82
  -8   1 -10   24.51    2.11
  -8  -1 -10   28.34    2.66
  -8  -1 -11   23.73    2.36
  -8   1 -11   20.16    1.63
  -8  -1 -11   20.37    2.12
  -8   1 -11   22.76    2.33
  -8  -1 -12   61.97    2.93
  -8   1 -12   62.95    2.98
  -8  -1 -12   60.91    2.80
  -8  -1 -13    2.72    0.87
  -8  -1 -13    2.80    1.07
  -8   1 -13    3.15    1.06
   8   2 -14   22.19    1.76
  -8  -2  14   22.89    1.70
   8   2 -13   61.91    3.22
  -8  -2  13   67.10    3.15
  -8   2  13   61.51    2.68
   8  -2 -12   34.56    2.33
   8   2 -12   36.99    3.03
  -8   2  12   32.08    2.33
   8  -2 -11   31.87    2.66
  -8   2  11   30.44    2.54
   8  -2 -10    2.62    2.04
   8  -2  -9  229.59    7.53
  -8  -2   8   30.53    3.13
   8  -2  -8   34.97    3.45
   8   2  -8   24.80    3.43
  -8   2   8   29.59    2.81
   8  -2  -7  463.42   12.25
   8   2  -7  467.12   12.57
  -8   2   7  441.85   11.25
  -8  -2   7  463.64   11.93
  -8  -2   6   41.60    3.92
   8  -2  -6   38.78    3.73
   8   2  -6   45.17    3.93
  -8  -2   6   46.56    3.85
  -8   2   6   36.43    2.98
   8  -2  -5  330.91    9.99
   8   2  -5  310.92    9.80
  -8  -2   5  315.32    9.66
  -8   2   5  319.00    8.68
  -8  -2   5  319.57    9.83
   8  -2  -4  229.62    8.05
   8   2  -4  217.51    7.90
  -8   2   4  232.65    6.91
  -8  -2   4  229.08    7.96
  -8  -2   4  222.95    8.12
   8  -2  -3  355.34   10.52
   8   2  -3  364.37   10.50
  -8   2   3  347.71    9.19
  -8  -2   3  380.06   10.51
  -8  -2   3  369.54   10.73
  -8  -2   2   19.27    3.48
   8  -2  -2   15.18    2.91
   8   2  -2   15.60    3.00
  -8   2   2   13.22    2.00
  -8  -2   2   22.89    3.11
   8  -2  -1  214.75    7.83
   8   2  -1  214.81    7.66
  -8   2   1  218.45    6.43
  -8  -2   1  214.73    7.36
  -8  -2   1  216.94    8.08
   8   2   0    5.58    2.61
  -8   2   0    4.33    1.57
  -8  -2   0    4.31    2.38
  -8  -2  -1   85.96    4.63
  -8  -2  -1   81.45    5.29
  -8   2  -2   31.31    3.97
  -8   2  -2   23.77    2.91
  -8  -2  -2   24.44    2.98
  -8  -2  -2   22.54    3.00
  -8   2  -3  326.91    9.91
  -8  -2  -3  324.90    9.56
  -8  -2  -3  312.26    9.41
  -8   2  -3  332.70    9.52
  -8   2  -4   34.60    4.07
  -8  -2  -4   32.18    3.19
  -8   2  -4   31.67    2.52
  -8  -2  -4   32.77    3.26
  -8   2  -4   29.36    3.11
  -8   2  -5  361.15   10.68
  -8   2  -5  333.17    8.87
  -8  -2  -5  360.74    9.99
  -8   2  -5  347.57    9.87
  -8   2  -6  174.80    5.71
  -8  -2  -6  193.14    6.80
  -8   2  -6  185.69    6.70
  -8  -2  -6  178.21    6.82
  -8   2  -6  179.65    7.23
  -8   2  -7   27.48    3.65
  -8  -2  -7   24.38    2.85
  -8   2  -7   22.26    2.85
  -8  -2  -7   25.62    3.02
  -8   2  -8    5.14    2.78
  -8  -2  -8    0.78    2.11
  -8   2  -8    1.36    2.16
  -8  -2  -8    1.78    2.14
  -8   2  -9    1.82    2.41
  -8  -2  -9    4.83    2.09
  -8   2  -9    1.52    1.91
  -8  -2  -9    4.73    2.24
  -8   2 -10   15.05    2.63
  -8  -2 -10   15.11    2.22
  -8   2 -10   16.13    2.28
  -8  -2 -10   13.13    2.32
  -8  -2 -11   62.82    3.13
  -8   2 -11   59.74    3.09
  -8  -2 -11   60.48    3.23
  -8  -2 -12    3.63    1.42
  -8  -2 -12    5.37    1.34
  -8   2 -12    4.93    1.37
  -8  -2 -13   13.59    1.21
  -8  -2 -13   13.14    1.13
  -8  -3  14    0.43    0.80
  -8  -3  13   27.09    2.00
   8   3 -12    6.05    1.97
  -8  -3  12    9.07    1.85
  -8   3  12   10.88    1.31
   8  -3 -11  145.56    4.52
   8   3 -11  160.32    5.81
  -8  -3  11  160.25    5.57
  -8   3  11  149.30    4.62
   8  -3 -10    1.08    1.60
   8   3 -10    1.09    2.31
  -8  -3  10    0.46    2.13
  -8   3  10    0.38    1.38
   8  -3  -9   78.16    3.97
   8   3  -9   78.53    4.55
  -8  -3   9   76.53    4.41
  -8   3   9   78.01    3.51
  -8  -3   9   79.42    3.98
  -8  -3   8   19.70    3.17
   8  -3  -8   25.26    2.86
   8   3  -8   24.83    3.35
  -8  -3   8   26.07    3.29
  -8   3   8   22.11    2.19
  -8  -3   7   16.37    3.40
   8  -3  -7   17.12    2.70
   8   3  -7   18.24    3.17
  -8  -3   7   16.19    3.03
  -8   3   7   15.47    1.97
  -8  -3   6   -0.11    2.98
   8  -3  -6    0.32    2.35
   8   3  -6    0.47    2.66
  -8  -3   6    2.52    2.61
  -8   3   6    1.29    1.45
  -8  -3   5    3.57    3.33
   8  -3  -5    2.21    2.45
   8   3  -5    3.60    2.73
   8  -3  -4   59.42    4.17
   8   3  -4   56.22    4.17
  -8  -3   4   55.72    4.62
   8  -3  -3   71.20    4.59
   8   3  -3   64.41    4.35
  -8  -3   3   69.53    5.03
  -8  -3   2    6.80    3.65
   8   3  -2    7.10    2.47
   8   3  -1  609.76   14.83
   8   3   0  186.84    6.86
  -8  -3   0  185.55    7.58
  -8  -3  -1  686.80   16.59
  -8   3  -1  718.95   16.20
  -8  -3  -1  712.06   17.06
  -8  -3  -2   19.43    3.61
  -8   3  -2   31.29    4.04
  -8  -3  -2   29.67    3.01
  -8   3  -2   28.41    3.07
  -8  -3  -2   22.78    3.07
  -8   3  -3  431.64   12.26
  -8  -3  -3  429.35   11.67
  -8  -3  -3  421.99   11.18
  -8   3  -3  432.61   11.26
  -8   3  -4   28.59    4.15
  -8  -3  -4   28.46    2.91
  -8   3  -4   25.11    2.87
  -8  -3  -4   27.22    3.10
  -8   3  -5    1.57    3.25
  -8  -3  -5    1.67    2.01
  -8   3  -5    3.84    2.24
  -8   3  -6   -0.47    3.47
  -8  -3  -6    3.55    2.03
  -8   3  -6    5.80    2.18
  -8  -3  -6    2.97    2.41
  -8  -3  -7   33.35    2.94
  -8   3  -7   31.00    2.93
  -8  -3  -7   31.06    3.28
  -8   3  -7   37.49    3.87
  -8   3  -8   15.71    3.07
  -8  -3  -8   16.74    2.34
  -8   3  -8   17.59    2.40
  -8  -3  -8   18.85    2.81
  -8  -3  -9   71.85    3.60
  -8   3  -9   80.10    3.82
  -8  -3  -9   81.94    4.23
  -8   3  -9   75.45    4.40
  -8   3 -10    0.25    2.20
   8  -3  10   -0.13    1.35
  -8  -3 -10   -0.41    2.00
  -8  -3 -10    0.26    1.46
  -8   3 -10    0.20    1.43
  -8  -3 -11   49.49    2.45
  -8   3 -11   47.77    2.46
  -8  -3 -11   49.83    2.88
  -8  -3 -12    6.00    1.46
  -8  -3 -12    6.01    1.02
  -8   3 -12    5.07    1.00
   8   4 -13   27.44    1.82
  -8  -4  13   28.76    1.61
   8   4 -12   70.84    3.28
  -8  -4  12   72.79    3.04
   8   4 -11    0.07    1.80
  -8  -4  11    0.07    1.62
  -8  -4  10   -0.90    1.63
   8   4 -10    1.90    2.12
  -8  -4  10    2.17    1.84
   8   4  -9   53.41    3.69
  -8  -4   9   57.39    3.62
  -8  -4   9   51.73    3.50
  -8  -4   8    0.46    2.81
   8   4  -8    0.41    2.34
  -8  -4   8    1.29    2.26
   8   4  -7  153.76    6.12
  -8  -4   7  144.69    6.09
  -8  -4   7  144.03    6.26
   8   4  -6   56.84    4.09
  -8  -4   6   60.80    4.08
  -8  -4   6   54.88    4.56
   8   4  -5  363.29   10.23
  -8  -4   5  353.32   10.33
  -8  -4   5  354.04   10.68
  -8  -4   4    2.39    3.46
   8   4  -4    1.38    2.14
  -8  -4   4   -0.23    2.57
   8   4  -3  274.92    8.60
  -8  -4   3  280.33    9.00
  -8  -4   3  276.41    9.45
   8   4  -2   64.54    4.07
  -8  -4   2   66.39    4.38
   8   4  -1  298.99    8.85
  -8  -4   1  311.21    9.51
  -8  -4   1  300.81    9.85
  -8  -4   0   84.79    4.88
  -8   4   0   82.34    4.20
  -8  -4   0   79.54    4.11
  -8  -4   0   84.05    5.37
  -8  -4  -1  240.87    8.32
  -8  -4  -1  242.43    7.51
  -8   4  -1  256.98    7.70
  -8  -4  -1  257.19    8.79
  -8  -4  -2  235.94    7.28
  -8   4  -2  237.20    7.35
  -8  -4  -2  244.42    8.46
  -8  -4  -3  341.77    9.22
  -8   4  -3  339.80    9.27
  -8  -4  -4  159.83    5.70
  -8   4  -4  158.57    5.76
  -8  -4  -5  222.20    6.90
  -8   4  -5  220.67    6.90
  -8  -4  -5  221.62    7.75
  -8  -4  -6   36.08    2.83
  -8   4  -6   42.14    2.97
  -8  -4  -6   38.82    3.54
  -8  -4  -7    1.82    1.62
  -8   4  -7    0.79    1.65
  -8  -4  -7    2.52    2.29
  -8  -4  -8    3.36    1.52
  -8   4  -8    3.62    1.60
  -8  -4  -9    0.98    1.29
  -8   4  -9    1.09    1.33
   8  -4  10    7.26    1.53
  -8  -4 -10    7.30    1.24
  -8   4 -10    6.07    1.27
   8  -4  11    4.40    0.91
  -8   4 -11    4.55    0.86
  -8   4 -12    6.90    1.23
   8   5 -12   16.42    1.45
  -8  -5  12   14.90    1.17
   8   5 -11    1.99    1.49
  -8  -5  11    2.35    1.22
   8   5 -10   51.52    2.98
  -8  -5  10   54.77    2.83
  -8  -5  10   45.18    2.49
  -8  -5   9   -0.69    2.35
   8   5  -9    0.61    1.74
  -8  -5   9   -0.37    1.82
  -8  -5   8    2.99    2.69
   8   5  -8    4.28    1.99
  -8  -5   8    4.47    1.93
   8   5  -7   35.31    3.01
  -8  -5   7   37.99    3.17
  -8  -5   7   37.28    3.80
   8   5  -6   45.79    3.35
  -8  -5   6   46.04    3.53
  -8  -5   6   50.67    4.39
  -8  -5   5    9.89    3.48
   8   5  -5   11.07    2.32
  -8  -5   5    9.48    2.51
   8   5  -4   75.33    4.05
  -8  -5   4   75.49    4.37
  -8  -5   4   77.73    5.36
   8   5  -3    7.31    2.07
  -8  -5   3    5.76    2.56
   8   5  -2    6.52    1.92
  -8   5   2    8.71    1.80
  -8  -5   2    8.06    1.69
  -8  -5   2    6.98    2.39
  -8  -5   1    8.42    3.72
  -8  -5   1    9.18    1.70
  -8   5   1    7.16    1.71
  -8  -5   1    9.34    2.63
  -8  -5   0   13.83    3.78
  -8  -5   0   10.56    1.79
  -8   5   0   11.72    1.86
  -8  -5   0   15.43    2.67
  -8   5  -1   37.91    4.62
  -8  -5  -1   38.44    4.27
  -8  -5  -1   36.13    3.42
  -8  -5  -1   33.99    2.44
  -8   5  -1   30.42    2.45
  -8   5  -2  110.72    6.10
  -8  -5  -2  108.60    5.23
  -8   5  -2   97.16    4.05
  -8  -5  -2  104.57    5.48
  -8  -5  -3   -0.21    2.92
  -8   5  -3   -0.12    3.60
  -8  -5  -3    0.94    1.33
  -8   5  -3    1.14    1.42
  -8  -5  -3    0.45    2.29
  -8   5  -4    7.93    3.71
  -8  -5  -4    7.90    1.55
  -8   5  -4    9.25    1.65
  -8  -5  -4    8.04    2.54
  -8   5  -5   -0.22    3.43
  -8  -5  -5    1.40    1.27
  -8   5  -5    2.42    1.41
  -8  -5  -5    2.87    2.21
  -8   5  -6    4.01    2.78
  -8   5  -6    1.32    1.31
  -8  -5  -6    1.81    2.21
  -8   5  -7   14.70    1.60
  -8   5  -7   15.34    2.77
  -8  -5  -7   15.82    2.53
   8  -5   8   65.11    3.57
  -8  -5  -8   65.75    3.67
  -8   5  -8   59.15    3.74
  -8   5  -9   11.07    2.17
   8  -5   9   12.06    1.90
  -8  -5  -9   11.72    2.05
   8  -5   9    8.15    1.28
   8  -5  10   42.98    2.21
  -8  -5 -10   44.56    2.59
  -8   5 -11    0.62    1.07
  -8  -5 -11    0.69    1.02
  -8  -6  10    6.84    1.24
   8   6 -10    8.98    1.22
  -8  -6  10    7.95    1.03
  -8  -6   9    8.76    2.05
   8   6  -9    8.55    1.39
  -8  -6   9   10.23    1.46
   8   6  -8   37.61    2.37
  -8  -6   8   42.74    2.58
  -8  -6   8   41.57    3.33
   8   6  -7   71.34    3.24
  -8  -6   7   74.88    3.53
  -8  -6   7   80.17    4.56
  -8  -6   6  102.27    4.28
  -8  -6   6  108.81    5.28
  -8  -6   5    9.33    3.41
  -8  -6   5    9.22    2.06
  -8  -6   4    5.08    2.13
  -8  -6   3   97.63    4.67
  -8  -6   2  136.03    5.54
  -8  -6   2  131.37    6.24
  -8  -6   1  102.77    4.88
  -8  -6   1  107.86    5.72
  -8   6   0    2.60    3.42
  -8  -6   0   -0.66    3.23
  -8  -6   0    0.51    2.06
  -8   6  -1    4.97    3.49
  -8  -6  -1    1.37    3.01
  -8  -6  -1    2.86    2.12
  -8   6  -2   55.19    4.60
  -8  -6  -2   53.21    3.67
  -8  -6  -2   52.24    4.01
  -8   6  -3    3.04    3.21
  -8  -6  -3    3.30    2.22
  -8  -6  -4  158.52    5.85
  -8   6  -4  158.61    6.46
  -8   6  -5   23.04    3.38
  -8  -6  -5   26.43    2.74
  -8  -6  -6   28.41    2.65
  -8   6  -6   30.53    3.16
  -8   6  -7   14.51    2.43
   8  -6   7    9.81    2.14
  -8  -6  -7   10.95    1.97
   8  -6   7   11.12    1.94
  -8   6  -8    3.62    1.85
   8  -6   8    4.39    1.68
  -8  -6  -8    2.82    1.54
   8  -6   8    2.15    1.24
  -8   6  -9    1.59    1.47
   8  -6   9    4.50    1.37
  -8  -6  -9    3.41    1.31
  -8   6 -10    1.10    0.99
   8  -6  10    0.61    0.76
  -8  -6 -10    1.32    0.87
  -8  -7   9    1.76    1.36
  -8  -7   8   -0.51    1.86
  -8  -7   7   10.81    2.57
  -8  -7   7   10.05    1.26
  -8  -7   6   17.26    3.02
  -8  -7   6   19.23    1.72
  -8  -7   5    2.39    2.82
  -8  -7   5   -0.30    1.25
  -8  -7   4    3.56    1.49
   8  -7  -4    3.26    1.34
  -8  -7   3   -0.39    3.02
  -8  -7   3    0.72    1.56
  -8  -7   2   14.97    3.35
  -8  -7   2   16.86    2.13
  -8   7   1  203.94    7.02
  -8  -7   1  195.38    6.14
   8  -7  -1  187.43    5.71
  -8  -7   1  207.68    7.16
  -8   7   0   21.28    3.27
  -8  -7   0   19.13    3.18
   8  -7   0   20.56    2.22
  -8  -7   0   21.04    2.32
  -8   7  -1  117.61    5.32
   8  -7   1  114.41    4.61
  -8  -7  -1  109.86    4.41
  -8  -7  -1  116.34    5.10
  -8   7  -2    3.58    2.81
  -8  -7  -2    2.69    2.29
   8  -7   2    4.78    1.99
  -8  -7  -2    5.17    1.70
   8  -7   3   38.63    2.97
  -8  -7  -3   33.72    2.54
  -8   7  -3   39.24    3.48
  -8   7  -4    0.65    2.26
   8  -7   4    0.82    1.83
  -8  -7  -4    3.25    1.56
  -8   7  -5    3.62    1.97
   8  -7   5    1.54    1.85
  -8  -7  -5    3.74    1.47
   8  -7   5    2.94    1.90
  -8   7  -6    1.68    1.78
   8  -7   6    0.07    1.71
  -8  -7  -6    0.88    1.29
   8  -7   6    1.70    1.57
  -8   7  -7    9.65    1.62
  -8  -7  -7    6.87    1.23
   8  -7   7    7.32    1.44
   8  -7   8   11.29    1.47
  -8  -7  -8    9.38    1.04
   8  -7   8    7.67    0.99
  -8  -8   8   -0.10    0.99
  -8   8   7   29.11    1.70
  -8  -8   7   34.00    2.26
  -8   8   6   11.79    1.66
  -8  -8   6    8.09    2.10
  -8   8   5   30.89    2.31
  -8   8   4    3.95    1.87
  -8  -8   4   -0.57    2.28
  -8   8   3   86.86    3.66
  -8  -8   3   88.83    4.15
  -8   8   2   12.72    2.31
  -8  -8   2    8.74    2.48
   8  -8  -2   11.48    1.70
  -8   8   1   84.20    3.79
   8  -8  -1   89.37    3.76
  -8  -8   1   88.04    4.16
  -8   8   0    2.54    1.97
  -8  -8   0   -0.41    2.10
   8  -8   0    1.47    1.10
   8  -8   0    1.03    1.63
   8  -8   1   33.10    2.14
   8  -8   1   37.21    2.70
  -8  -8  -1   32.14    2.55
  -8   8  -1   29.40    2.65
  -8   8  -2   -0.54    1.90
   8  -8   2    0.35    1.29
   8  -8   2    0.45    1.70
   8  -8   3  113.53    3.98
   8  -8   3  104.00    4.22
  -8   8  -3  112.29    3.92
  -8   8  -4    2.67    1.37
   8  -8   4    2.89    1.40
   8  -8   5  140.19    4.23
   8  -8   5  136.18    4.28
   8  -8   6   14.07    1.49
   8  -8   6   14.99    1.50
  -8  -9   5    0.76    1.13
  -8  -9   4    0.42    1.31
  -8  -9   3    1.63    1.36
  -8  -9   2    1.80    1.41
   8  -9  -1   25.43    1.53
  -8  -9   1   29.64    1.86
   8  -9   0    7.45    1.18
   8  -9   1   49.39    2.28
   8  -9   2   10.72    1.35
   8  -9   3   12.54    1.32
   9   0 -13   21.43    1.49
  -9   0  13   21.82    1.53
   9   0 -12   -0.17    1.38
  -9   0  12    0.22    1.32
   9   0 -11   15.13    2.23
  -9   0  11   14.43    2.05
   9   0 -10   -0.27    2.13
  -9   0  10    1.27    1.88
   9   0  -9  192.45    6.86
  -9   0   9  197.43    6.55
   9   0  -8    0.66    2.53
  -9   0   8   -0.38    2.03
   9   0  -7   63.01    4.48
  -9   0   7   63.55    3.95
   9   0  -6    0.12    2.61
  -9   0   6    1.62    2.20
  -9   0   5   21.26    2.84
  -9   0   4   -0.10    2.07
  -9   0   3   -0.10    2.02
   9   0  -2    1.62    2.85
  -9   0   2    1.88    1.99
   9   0  -1   32.31    3.82
  -9   0   1   34.58    2.94
  -9   0   0    2.50    2.52
  -9   0   0   -0.10    1.76
  -9   0  -1  136.55    5.71
  -9   0  -1  138.11    5.43
  -9   0  -2    1.18    2.40
  -9   0  -2    1.78    1.91
  -9   0  -3  139.38    5.33
  -9   0  -3  128.16    5.58
  -9   0  -4   -2.23    2.62
  -9   0  -4    1.59    2.02
  -9   0  -5  100.38    4.62
  -9   0  -5  100.52    4.69
  -9   0  -6   -1.36    1.98
  -9   0  -6    1.00    1.83
  -9   0  -7   12.39    2.24
  -9   0  -7   16.53    2.27
  -9   0  -8   -0.53    1.79
  -9   0  -8   -0.97    1.67
  -9   0  -9   13.87    1.81
  -9   0 -10    0.19    1.10
   9   1 -13   33.50    1.89
  -9   1  13   30.46    1.51
   9  -1 -12   39.68    2.27
   9   1 -12   36.93    2.48
  -9  -1  12   39.68    2.40
  -9   1  12   38.01    2.12
   9  -1 -11    4.50    1.71
   9   1 -11    4.30    1.94
  -9  -1  11    4.00    1.86
  -9   1  11    3.20    1.51
   9  -1 -10    2.72    2.08
   9   1 -10    1.69    2.14
  -9  -1  10    0.49    1.89
  -9   1  10    4.63    1.77
   9  -1  -9   35.32    3.28
   9   1  -9   28.15    3.27
  -9  -1   9   29.73    3.05
  -9   1   9   31.68    2.69
   9  -1  -8   16.50    2.99
  -9  -1   8   18.61    2.80
  -9   1   8   17.67    2.45
   9  -1  -7   38.58    3.67
  -9  -1   7   32.78    3.24
  -9   1   7   31.76    2.85
   9  -1  -6  246.40    8.35
  -9   1   6  233.23    7.29
  -9  -1   6  224.77    7.77
   9  -1  -5  136.82    6.35
   9   1  -5  140.95    6.30
  -9   1   5  128.58    5.25
  -9  -1   5  139.35    5.92
   9  -1  -4  126.47    6.04
   9   1  -4  110.18    5.75
  -9   1   4  119.26    4.96
  -9  -1   4  119.81    5.49
   9  -1  -3    6.24    2.93
   9   1  -3    6.03    2.87
  -9   1   3    4.84    1.95
  -9  -1   3    6.36    2.46
   9  -1  -2    1.75    2.78
   9   1  -2    1.59    2.60
  -9   1   2    2.64    1.76
  -9  -1   2    3.95    2.34
   9   1  -1   20.94    3.37
  -9   1   1   20.21    2.34
  -9  -1   1   25.89    2.92
  -9  -1   0    3.09    2.04
  -9   1   0    3.57    1.78
  -9  -1   0    2.83    2.16
  -9  -1  -1    5.47    2.13
  -9   1  -1    7.30    2.92
  -9   1  -1    7.67    1.88
  -9  -1  -1    5.28    2.23
  -9   1  -2   44.85    4.00
  -9   1  -2   40.77    2.83
  -9  -1  -2   45.24    3.51
  -9   1  -2   38.98    3.53
  -9  -1  -2   44.77    3.66
  -9  -1  -2   40.51    3.07
  -9   1  -3   37.38    3.79
  -9  -1  -3   42.40    3.39
  -9  -1  -3   45.57    3.68
  -9   1  -3   37.92    3.50
  -9  -1  -3   43.50    3.00
  -9   1  -4   67.42    3.74
  -9  -1  -4   78.11    4.45
  -9   1  -4   69.13    4.27
  -9  -1  -4   69.52    3.60
  -9   1  -4   66.65    4.47
  -9   1  -5  128.12    4.94
  -9  -1  -5  126.40    5.45
  -9  -1  -5  138.46    5.70
  -9   1  -5  130.86    5.55
  -9  -1  -5  126.81    4.80
  -9   1  -5  128.22    5.73
  -9  -1  -6   17.28    2.11
  -9   1  -6   23.01    2.96
  -9  -1  -6   19.29    2.77
  -9   1  -6   20.98    2.81
  -9   1  -6   24.30    2.35
  -9  -1  -6   19.69    2.63
  -9  -1  -7    0.13    1.52
  -9   1  -7    2.98    2.27
  -9  -1  -7    1.97    2.20
  -9   1  -7    0.56    2.06
  -9   1  -7    1.97    1.48
  -9  -1  -7    0.55    1.95
  -9   1  -8   24.76    2.76
  -9  -1  -8   28.59    2.76
  -9   1  -8   27.62    2.71
  -9   1  -8   23.25    2.01
  -9  -1  -8   25.21    2.55
  -9   1  -9   -0.07    1.82
  -9  -1  -9    0.45    1.73
  -9   1  -9    1.73    1.69
  -9  -1  -9    0.63    1.57
  -9  -1 -10    2.51    1.55
  -9   1 -10    0.56    1.47
  -9  -1 -10    2.13    1.36
  -9  -1 -11    0.73    0.96
  -9  -1 -11    0.05    1.19
  -9   1 -11    0.10    1.20
  -9  -1 -12    4.54    0.87
  -9   1 -12    5.69    0.94
   9   2 -13    1.21    0.95
  -9   2  12    1.51    0.80
   9  -2 -11   10.56    1.54
  -9   2  11    8.20    1.32
   9  -2 -10  180.58    5.63
  -9   2  10  169.40    5.08
   9  -2  -9   32.17    2.87
   9   2  -9   36.92    3.28
  -9  -2   9   28.91    2.94
  -9   2   9   30.61    2.31
   9  -2  -8  136.85    5.58
   9   2  -8  135.73    5.78
  -9   2   8  136.37    4.80
  -9  -2   8  136.83    5.65
   9  -2  -7   44.45    3.68
   9   2  -7   52.26    4.03
  -9   2   7   44.82    2.88
  -9  -2   7   50.55    3.86
   9  -2  -6    2.91    2.52
   9   2  -6    2.65    2.71
  -9   2   6    1.91    1.63
  -9  -2   6    2.29    2.50
  -9  -2   5   12.58    3.37
   9  -2  -5   11.56    2.94
   9   2  -5   10.01    2.85
  -9   2   5    8.98    1.90
  -9  -2   5    9.12    2.77
   9  -2  -4  161.97    6.70
   9   2  -4  166.53    6.79
  -9   2   4  154.37    5.34
  -9  -2   4  169.27    6.60
  -9  -2   4  162.00    6.90
  -9  -2   3   40.29    4.19
   9  -2  -3   43.77    3.99
   9   2  -3   41.33    3.87
  -9   2   3   38.57    2.68
  -9  -2   3   43.39    3.71
   9   2  -2   -2.01    2.80
  -9   2   2    3.86    1.55
  -9  -2   2    1.46    2.23
   9   2  -1   29.94    3.55
  -9   2   1   28.19    2.25
  -9  -2   1   36.41    3.32
  -9  -2   0  157.57    6.34
  -9   2  -1    8.85    3.33
  -9   2  -1    5.34    2.32
  -9  -2  -1    6.69    2.54
  -9  -2  -1    4.83    2.33
  -9   2  -2  493.15   12.99
  -9  -2  -2  491.07   12.63
  -9   2  -2  506.12   12.64
  -9  -2  -2  474.92   12.47
  -9   2  -3   20.75    3.58
  -9  -2  -3   13.17    2.65
  -9   2  -3   20.18    2.78
  -9  -2  -3   19.21    2.83
  -9   2  -3   17.02    2.01
  -9   2  -4  372.14   10.75
  -9  -2  -4  376.54   10.28
  -9  -2  -4  373.30   10.28
  -9   2  -4  363.79   10.20
  -9   2  -5    6.09    2.97
  -9  -2  -5   10.51    2.38
  -9   2  -5    9.26    2.43
  -9  -2  -5   11.40    2.61
  -9   2  -6    7.93    2.66
  -9  -2  -6    8.02    2.19
  -9   2  -6    7.13    2.25
  -9  -2  -6    9.19    2.47
  -9   2  -7    8.92    2.54
  -9  -2  -7    9.61    2.13
  -9   2  -7    7.72    2.16
  -9  -2  -7   12.56    2.43
  -9  -2  -8  101.35    4.32
  -9   2  -8  100.10    4.33
  -9  -2  -8  103.46    4.47
  -9   2  -8   96.43    4.50
  -9   2  -9   17.79    2.28
  -9  -2  -9   15.54    1.98
  -9   2  -9   15.78    2.01
  -9  -2  -9   14.23    2.08
  -9  -2 -10   46.17    2.43
  -9   2 -10   42.60    2.43
  -9  -2 -10   43.72    2.53
  -9   2 -11   13.12    1.33
  -9  -2 -11   12.08    1.34
  -9  -2 -11   13.12    1.27
   9   3 -12   25.82    1.90
  -9  -3  12   23.16    1.70
   9   3 -11    1.95    1.63
  -9  -3  11    0.95    1.42
   9   3 -10    1.13    1.88
  -9  -3  10    0.43    1.72
   9  -3  -9    2.47    1.64
   9   3  -9    1.65    2.18
  -9  -3   9    1.92    1.94
   9  -3  -8  227.87    6.91
   9   3  -8  228.84    7.42
  -9  -3   7   28.86    3.26
   9  -3  -7   29.22    2.89
   9   3  -7   28.96    3.24
   9  -3  -6  728.06   16.68
   9   3  -6  728.40   16.82
  -9  -3   6  736.19   16.73
   9   3  -5   87.75    4.83
  -9  -3   5   76.16    4.92
   9   3  -4   99.61    5.12
  -9  -3   4   97.81    5.54
  -9  -3   3   16.57    3.74
   9   3  -3   19.73    3.16
   9   3  -2   50.63    3.91
  -9  -3   2   47.36    3.80
  -9  -3   2   52.82    4.57
   9   3  -1    8.17    2.46
  -9  -3   1    5.38    2.59
  -9   3   0    1.60    2.19
  -9  -3   0    1.01    2.14
  -9  -3   0    2.05    2.34
  -9   3  -1  100.75    5.69
  -9  -3  -1   96.92    5.09
  -9   3  -1  100.90    4.85
  -9  -3  -1  101.06    4.83
  -9   3  -2   41.16    4.47
  -9  -3  -2   36.87    3.44
  -9  -3  -2   34.67    3.15
  -9   3  -2   43.44    3.37
  -9   3  -3   61.75    4.69
  -9  -3  -3   57.18    4.00
  -9  -3  -3   58.68    3.75
  -9   3  -3   55.97    3.69
  -9   3  -4  311.69    9.63
  -9  -3  -4  310.80    8.81
  -9   3  -4  308.90    8.81
  -9   3  -5    5.95    3.20
  -9  -3  -5   10.94    2.22
  -9   3  -5    8.03    2.21
  -9  -3  -5   11.22    2.60
  -9  -3  -6  173.16    5.91
  -9   3  -6  182.89    6.02
  -9  -3  -6  171.37    6.39
  -9   3  -6  183.06    6.72
  -9   3  -7    2.51    2.45
  -9  -3  -7    0.46    1.63
  -9   3  -7    1.15    1.70
  -9  -3  -7   -0.09    1.96
  -9   3  -8   25.10    2.78
  -9  -3  -8   23.48    2.14
  -9   3  -8   24.51    2.19
  -9  -3  -8   23.89    2.59
  -9  -3  -9   13.27    1.65
  -9   3  -9   15.63    1.75
  -9   3  -9   13.54    2.15
  -9  -3  -9   12.92    2.00
   9  -3  10    0.42    0.78
  -9  -3 -10   -0.44    1.36
  -9  -3 -10    0.40    0.95
  -9   3 -10   -0.17    1.00
  -9  -3 -11    0.92    0.88
   9   4 -12    3.77    0.91
   9   4 -11   13.32    1.59
  -9  -4  11   12.42    1.46
   9   4 -10   14.97    1.92
  -9  -4  10   17.84    1.94
   9   4  -9   58.24    3.21
  -9  -4   9   54.56    3.18
  -9  -4   8   -0.91    2.20
   9   4  -8    1.13    2.02
  -9  -4   8    2.45    1.96
   9   4  -7   45.52    3.30
  -9  -4   7   44.43    3.30
  -9  -4   7   45.89    3.59
   9   4  -6   82.51    4.28
  -9  -4   6   79.52    4.40
  -9  -4   6   79.34    4.65
   9   4  -5   39.67    3.25
  -9  -4   5   33.71    3.24
  -9  -4   4   29.10    3.89
   9   4  -4   35.23    3.19
  -9  -4   4   32.37    3.37
  -9  -4   3   11.53    3.48
   9   4  -3   13.06    2.44
  -9  -4   3    8.45    2.60
   9   4  -2  170.27    6.21
  -9  -4   2  169.43    6.65
  -9   4   1    3.02    1.90
  -9  -4   1    3.61    1.87
  -9  -4   0  348.70    9.18
  -9   4   0  336.64    9.13
  -9  -4   0  340.27   10.43
  -9  -4  -1   17.38    2.33
  -9   4  -1   21.85    2.49
  -9   4  -2  167.55    7.10
  -9  -4  -2  161.55    5.64
  -9   4  -2  164.57    5.71
  -9   4  -3   44.46    4.44
  -9  -4  -3   42.11    2.90
  -9   4  -3   40.54    2.93
  -9   4  -4   -0.54    3.22
  -9  -4  -4    1.44    1.54
  -9   4  -4    1.01    1.70
  -9  -4  -4    0.42    2.27
  -9   4  -5   -3.38    3.24
  -9  -4  -5   -0.07    1.44
  -9   4  -5    0.15    1.60
  -9   4  -6   14.10    2.77
  -9  -4  -6   11.19    1.73
  -9   4  -6   13.65    1.88
  -9   4  -7   15.43    2.57
  -9  -4  -7   16.74    1.75
  -9   4  -7   18.98    1.89
  -9  -4  -8   20.90    1.63
  -9   4  -8   24.69    1.71
  -9   4  -8   26.46    2.62
  -9   4  -9    5.30    1.76
   9  -4   9    3.55    1.30
  -9  -4  -9    2.91    0.79
  -9   4  -9    5.23    0.91
   9   5 -10    0.04    0.99
  -9  -5  10    0.53    0.93
   9   5  -9   12.47    1.59
  -9  -5   9   11.72    1.63
  -9  -5   8    2.01    1.94
   9   5  -8    2.88    1.52
  -9  -5   8    3.69    1.58
   9   5  -7  177.67    5.49
  -9  -5   7  185.16    5.83
  -9  -5   7  180.81    6.03
  -9  -5   6    4.66    2.76
   9   5  -6   11.65    2.00
  -9  -5   6   10.05    2.13
   9   5  -5  100.24    4.19
  -9  -5   5  106.69    4.66
  -9  -5   5  107.05    5.26
  -9  -5   4   -1.96    3.28
   9   5  -4    1.33    1.65
  -9   5   4    1.75    1.26
  -9  -5   4    2.18    2.11
   9   5  -3   48.58    2.97
  -9  -5   3   56.91    3.69
  -9  -5   3   51.61    2.63
  -9   5   3   49.78    2.65
  -9  -5   2   34.87    3.23
  -9  -5   2   33.81    2.24
  -9   5   2   32.98    2.28
  -9  -5   1   26.78    3.83
  -9  -5   1   28.20    3.01
  -9  -5   1   22.69    1.96
  -9   5   1   26.72    2.11
  -9  -5   0   26.01    3.66
  -9  -5   0   30.00    3.18
  -9  -5   0   26.19    2.02
  -9   5   0   26.40    2.14
  -9  -5  -1   27.44    3.58
  -9  -5  -1   27.54    3.07
  -9  -5  -1   25.57    2.00
  -9   5  -1   27.35    2.12
  -9  -5  -2   28.62    3.01
  -9   5  -2   24.07    1.98
  -9   5  -3    2.38    1.23
  -9  -5  -3    2.85    2.18
  -9  -5  -4    4.67    2.18
  -9  -5  -5  109.46    4.65
  -9  -5  -6    1.51    1.80
  -9  -5  -7   20.20    2.20
   9  -5   8    6.12    1.49
  -9  -5  -8    5.63    1.57
   9  -5   8    4.10    1.06
   9  -5   9    1.98    0.94
  -9  -5  -9    1.70    1.18
  -9  -6   8   -0.52    1.55
  -9  -6   8    1.00    0.96
  -9  -6   7   14.23    2.27
  -9  -6   7   12.53    1.58
  -9  -6   6   17.68    2.71
  -9  -6   6   23.66    2.06
  -9  -6   5   -2.07    2.87
  -9  -6   5    2.26    1.61
  -9  -6   4   16.61    3.12
  -9  -6   4   17.80    2.19
  -9  -6   3    9.24    1.97
  -9  -6   2   14.13    3.14
  -9  -6   2   20.39    2.46
  -9   6   1    4.81    2.99
  -9  -6   1   -0.66    2.67
  -9  -6   1    1.88    1.92
  -9   6   0   65.11    4.46
  -9  -6   0   63.72    3.62
  -9  -6   0   59.19    4.05
  -9   6  -1   84.42    4.69
  -9  -6  -1   78.72    3.99
  -9   6  -2   16.88    3.10
  -9  -6  -2   15.89    2.26
  -9  -6  -3   66.75    3.52
  -9   6  -3   67.65    4.17
  -9   6  -4   -3.72    2.67
  -9  -6  -4    0.88    1.63
   9  -6   5   29.95    2.59
  -9  -6  -5   31.25    2.41
  -9   6  -5   32.98    2.78
  -9  -6  -6   27.13    2.12
   9  -6   6   28.34    2.17
  -9   6  -6   28.89    2.44
   9  -6   7   18.96    1.79
  -9  -6  -7   17.97    1.65
  -9   6  -7   19.49    1.90
  -9   6  -8    3.00    1.11
   9  -6   8    4.51    1.04
  -9  -6  -8    4.30    0.98
  -9  -7   7   14.03    1.63
  -9  -7   6   25.38    1.36
  -9  -7   6   34.59    2.44
  -9  -7   5   28.42    1.65
  -9  -7   5   34.66    2.79
  -9   7   4   15.06    2.34
  -9  -7   4    8.30    1.34
  -9   7   3    3.06    2.12
  -9  -7   3   -2.93    2.45
  -9  -7   3    0.10    1.19
   9  -7  -3   -0.34    0.97
  -9   7   2   30.66    2.86
  -9  -7   2   27.73    2.89
  -9  -7   2   25.97    2.03
   9  -7  -2   24.67    2.10
  -9   7   1   16.33    2.61
  -9  -7   1   13.22    2.54
  -9  -7   1   15.37    1.69
  -9  -7   0    2.30    2.15
  -9   7   0    6.99    2.32
   9  -7   0    5.70    1.25
  -9  -7   0    3.58    1.28
  -9   7  -1    2.26    2.22
   9  -7   1    1.49    1.30
  -9  -7  -1    3.35    1.26
  -9   7  -2   -2.09    2.16
   9  -7   2    1.16    1.38
  -9  -7  -2    1.94    1.17
  -9   7  -3    3.55    1.75
   9  -7   3    2.90    1.43
  -9  -7  -3    3.34    1.22
   9  -7   4  107.44    3.73
   9  -7   4  104.46    3.87
  -9   7  -4  101.10    3.78
  -9   7  -5    4.71    1.36
   9  -7   5    5.35    1.36
  -9  -7  -5    3.17    0.91
   9  -7   5    4.24    1.36
   9  -7   6   35.96    1.92
  -9   7  -6   36.00    1.81
  -9  -8   4   10.15    1.57
  -9   8   3    0.32    1.07
  -9  -8   3   -1.12    1.52
  -9   8   2    1.98    1.24
  -9  -8   2   -1.37    1.52
  -9   8   1    3.08    1.28
   9  -8  -1    5.00    1.06
   9  -8   0   56.83    2.41
  -9   8   0   47.64    2.22
  -9   8  -1    1.54    1.06
   9  -8   1    0.42    1.08
   9  -8   2   70.74    2.77
   9  -8   3    0.71    0.95
  10   0 -11   -0.14    1.15
 -10   0  11   -0.08    0.91
  10   0 -10    1.04    1.59
 -10   0  10    2.18    1.24
  10   0  -9    0.75    1.85
 -10   0   9   -0.61    1.44
  10   0  -8    1.90    2.10
 -10   0   8    1.26    1.62
  10   0  -7    1.16    2.23
 -10   0   7   -1.54    1.75
  10   0  -6   40.98    3.58
 -10   0   6   34.28    2.82
 -10   0   5    1.02    1.75
 -10   0   4  257.21    7.59
 -10   0   3    2.35    2.07
 -10   0   3    1.23    1.85
 -10   0   2   43.82    3.21
 -10   0   2   38.23    2.93
 -10   0   1    2.07    2.11
 -10   0   1    0.60    1.73
 -10   0   0    6.02    2.25
 -10   0   0    7.71    1.92
 -10   0  -1   -1.04    2.13
 -10   0  -1    1.07    1.61
 -10   0  -2    6.77    2.20
 -10   0  -2    7.28    1.78
 -10   0  -3    2.80    1.78
 -10   0  -3   -0.26    1.74
 -10   0  -4    5.93    1.87
 -10   0  -4    4.97    1.85
 -10   0  -5    0.72    1.56
 -10   0  -5    0.73    1.61
 -10   0  -6    6.64    1.57
 -10   0  -6    8.64    1.67
 -10   0  -7   -0.27    1.29
 -10   0  -8   17.90    1.45
  10   1 -11   15.16    1.59
 -10  -1  11   13.95    1.40
  10  -1 -10   47.36    2.52
  10   1 -10   51.64    2.86
 -10   1  10   39.99    2.01
 -10  -1  10   44.82    2.49
  10  -1  -9  121.11    4.52
 -10   1   9  108.81    3.71
 -10  -1   9  114.25    4.23
  10  -1  -8  119.75    4.86
 -10   1   8  105.40    3.91
 -10  -1   8  117.20    4.57
  10  -1  -7   29.41    3.11
 -10   1   7   27.82    2.30
 -10  -1   7   22.92    2.61
  10  -1  -6   79.53    4.54
  10   1  -6   75.32    4.41
 -10   1   6   69.62    3.39
 -10  -1   6   75.66    4.10
  10  -1  -5   10.76    2.80
  10   1  -5    7.72    2.79
 -10   1   5   10.85    1.89
 -10  -1   5    7.46    2.19
  10  -1  -4   19.53    3.26
  10   1  -4   16.28    3.13
 -10   1   4   17.31    2.09
 -10  -1   4   16.23    2.48
  10   1  -3   18.75    3.15
 -10   1   3   21.05    2.19
 -10  -1   3   20.71    2.69
 -10   1   2    4.22    1.55
 -10  -1   2    4.12    2.07
 -10   1   1   71.97    4.30
 -10   1   1   62.65    3.26
 -10  -1   1   66.97    3.89
 -10   1   0  104.33    4.95
 -10   1   0  101.71    4.06
 -10  -1   0  111.61    4.82
 -10   1   0  114.00    5.17
 -10  -1   0  110.00    5.17
 -10   1  -1   71.77    4.24
 -10   1  -1   62.95    3.08
 -10  -1  -1   69.16    3.83
 -10   1  -1   74.64    4.27
 -10  -1  -1   71.37    4.24
 -10   1  -2   17.65    2.89
 -10  -1  -2   20.08    2.71
 -10   1  -2   18.25    2.68
 -10  -1  -2   20.13    2.43
 -10   1  -2   16.87    2.11
 -10   1  -3   60.06    3.15
 -10  -1  -3   63.53    3.90
 -10   1  -3   71.03    3.96
 -10   1  -3   58.99    3.82
 -10   1  -4   80.68    3.53
 -10  -1  -4   87.31    4.19
 -10  -1  -4   88.23    4.35
 -10   1  -4   87.22    4.35
 -10   1  -4   93.43    4.30
 -10   1  -5    6.46    2.05
 -10  -1  -5    4.64    2.09
 -10   1  -5    5.64    1.95
 -10   1  -5    5.32    1.39
 -10  -1  -5    4.88    1.98
 -10   1  -6    3.09    1.85
 -10  -1  -6    3.86    1.87
 -10   1  -6    4.47    1.89
 -10  -1  -6    4.69    1.71
 -10   1  -7   17.62    1.99
 -10  -1  -7   20.81    2.21
 -10   1  -7   20.15    2.15
 -10  -1  -7   20.14    2.01
 -10  -1  -8    8.56    1.63
 -10   1  -8   10.25    1.73
 -10  -1  -8    9.44    1.51
 -10  -1  -9    7.43    1.36
 -10   1  -9    6.61    1.35
 -10  -1  -9    7.04    1.06
 -10  -1 -10   14.58    1.19
 -10   1 -10   12.79    1.17
 -10  -2  11   22.97    1.55
  10   2 -10   -0.34    1.44
 -10  -2  10    0.53    1.32
  10   2  -9    7.49    1.97
 -10  -2   9    5.40    1.68
  10   2  -8   24.53    2.65
 -10  -2   8   24.74    2.51
  10   2  -7  149.90    5.53
 -10  -2   7  137.91    5.14
  10   2  -6   12.57    2.66
 -10   2   6    7.32    1.34
 -10  -2   6   10.22    2.29
  10   2  -5  175.57    6.45
 -10  -2   5  169.59    6.18
  10   2  -4   32.07    3.39
 -10  -2   4   35.62    3.22
  10   2  -3   69.01    4.32
 -10  -2   3   64.45    3.98
 -10  -2   2    9.56    2.50
 -10   2   1    4.54    2.74
 -10  -2   1    1.39    2.05
 -10   2   0    5.35    2.77
 -10   2   0    1.83    2.15
 -10  -2   0    1.27    2.19
 -10  -2   0    1.47    2.06
 -10   2  -1    5.30    2.77
 -10  -2  -1    4.41    2.20
 -10   2  -1    4.17    2.20
 -10  -2  -1    4.89    2.20
 -10   2  -2    3.48    2.73
 -10  -2  -2    5.05    2.18
 -10   2  -2    6.01    2.20
 -10  -2  -2    3.51    2.04
 -10   2  -3    9.75    2.72
 -10  -2  -3   14.87    2.39
 -10   2  -3   15.17    2.43
 -10   2  -4    4.88    2.44
 -10  -2  -4    7.83    2.07
 -10   2  -4    4.81    2.01
 -10  -2  -4    5.70    2.10
 -10  -2  -5   85.98    3.95
 -10   2  -5   83.94    3.92
 -10  -2  -5   77.76    3.99
 -10   2  -5   83.75    4.16
 -10   2  -6    4.08    1.94
 -10  -2  -6    3.47    1.70
 -10   2  -6    3.80    1.79
 -10  -2  -6    2.34    1.75
 -10  -2  -7  138.16    4.68
 -10   2  -7  148.03    4.78
 -10  -2  -7  144.55    4.82
 -10   2  -7  141.71    4.81
 -10   2  -8    0.68    1.39
 -10  -2  -8    0.37    1.18
 -10   2  -8    0.10    1.24
 -10  -2  -8   -0.05    1.33
 -10  -2  -9    1.62    0.99
 -10  -2  -9    2.27    1.00
 -10   2  -9    0.79    0.94
 -10  -3  11    3.57    0.79
  10   3 -10    0.05    1.12
  10   3  -9   61.19    3.03
  10   3  -8    0.75    1.67
  10   3  -7  135.03    5.03
  10   3  -6   18.80    2.61
  10   3  -5   21.28    2.71
 -10  -3   5   23.33    2.66
  10   3  -4   38.16    3.21
 -10  -3   4   42.01    3.33
  10   3  -3  152.97    5.82
 -10  -3   3  150.45    5.83
 -10   3   2    6.88    2.06
 -10  -3   2    4.43    2.06
 -10  -3   2    4.82    2.21
 -10   3   1  265.08    8.38
 -10  -3   1  265.72    8.19
 -10   3   1  263.89    7.73
 -10  -3   1  269.85    7.84
 -10   3   0   23.45    3.55
 -10  -3   0   21.65    2.54
 -10   3   0   24.37    2.61
 -10  -3   0   19.28    2.69
 -10   3  -1  352.83    9.81
 -10  -3  -1  338.35    9.49
 -10  -3  -1  334.24    9.05
 -10   3  -1  344.20    9.08
 -10   3  -2    9.93    3.21
 -10  -3  -2    7.51    2.05
 -10   3  -2    7.22    1.94
 -10  -3  -2    9.70    2.30
 -10   3  -3   68.13    4.29
 -10  -3  -3   68.11    3.55
 -10   3  -3   67.39    3.56
 -10  -3  -3   70.45    3.98
 -10   3  -4   13.47    2.85
 -10  -3  -4   15.72    2.05
 -10   3  -4   13.15    2.02
 -10  -3  -4   16.85    2.40
 -10   3  -5   13.96    2.46
 -10  -3  -5   10.60    1.80
 -10   3  -5    8.88    1.81
 -10  -3  -5    9.02    2.15
 -10   3  -6   20.71    2.40
 -10  -3  -6   21.92    1.96
 -10   3  -6   24.48    2.07
 -10  -3  -6   23.16    2.37
 -10  -3  -7   41.26    2.21
 -10   3  -7   38.68    2.21
 -10  -3  -7   42.89    2.63
 -10   3  -7   43.02    2.71
 -10   3  -8    3.24    1.44
 -10  -3  -8    3.01    1.28
 -10  -3  -8    3.39    0.96
 -10   3  -8    3.60    1.00
 -10  -3  -9   37.24    1.83
 -10  -4  10    2.80    0.83
  10   4  -9    0.95    1.00
 -10  -4   9    0.81    1.06
  10   4  -8   11.65    1.64
 -10  -4   8   13.30    1.74
  10   4  -7   41.52    2.52
 -10  -4   7   38.66    2.67
  10   4  -6   19.90    2.12
 -10  -4   6   21.84    2.34
  10   4  -5    8.26    1.98
 -10  -4   5    8.09    2.09
 -10   4   4   30.98    2.22
 -10  -4   4   28.03    2.14
 -10   4   3   76.10    3.35
 -10  -4   3   81.76    3.44
 -10  -4   2   33.56    2.37
 -10   4   2   31.99    2.38
 -10   4   1   10.17    3.11
 -10  -4   1    6.06    1.60
 -10   4   1    6.96    1.71
 -10   4   0   10.45    3.11
 -10  -4   0    8.97    1.70
 -10   4   0    8.31    1.70
 -10  -4  -1   57.82    2.95
 -10   4  -1   59.50    3.05
 -10   4  -2   14.22    3.18
 -10  -4  -2   14.05    1.76
 -10   4  -2   13.45    1.86
 -10  -4  -2   14.52    2.41
 -10  -4  -3   81.98    3.31
 -10   4  -3   84.70    3.39
 -10   4  -3   85.22    4.53
 -10  -4  -4    3.01    1.25
 -10   4  -4    3.14    1.34
 -10  -4  -5   23.82    1.68
 -10   4  -5   23.43    1.68
 -10   4  -5   26.71    2.60
 -10  -4  -6   11.69    1.14
 -10   4  -6   14.10    1.31
 -10   4  -7    6.41    1.59
 -10   4  -8    2.78    1.13
  10  -4   8    2.69    0.91
 -10  -4  -8    3.79    1.07
 -10  -5   8  114.82    3.42
 -10  -5   7   18.41    1.67
 -10  -5   6  117.52    4.07
 -10  -5   5   14.19    1.93
 -10  -5   4    0.07    1.57
 -10  -5   3    0.82    1.71
 -10  -5   2    6.28    1.93
 -10  -5   1   10.27    2.07
 -10  -5   0   36.83    2.82
 -10  -5  -1    3.17    1.84
 -10  -5  -2   51.75    3.15
 -10  -5  -3    0.86    1.70
 -10  -5  -4   86.78    3.69
 -10  -5  -5   14.13    1.77
 -10  -5  -6    8.38    1.42
  10  -5   7    4.31    1.02
 -10  -5  -7    5.38    1.05
 -10   6   7    3.32    1.19
 -10   6   6   56.69    2.60
 -10  -6   6   46.77    1.97
 -10   6   5    2.17    1.69
 -10  -6   5    0.86    1.01
 -10   6   4   32.67    2.56
 -10  -6   4   28.05    1.95
 -10   6   3   11.76    2.21
 -10  -6   3   10.64    1.51
  10  -6  -3    7.24    1.13
 -10   6   2    1.49    2.00
 -10  -6   2    2.62    1.39
 -10   6   1    5.60    2.14
 -10  -6   1    4.88    1.49
 -10  -6   1    3.63    1.38
 -10   6   0    0.46    2.01
  10  -6   0   -0.18    1.03
 -10  -6   0    0.06    1.24
 -10   6  -1   -0.13    1.92
  10  -6   1    0.30    1.13
 -10  -6  -1    0.84    1.29
 -10   6  -2   -0.49    1.90
  10  -6   2   -0.46    1.23
 -10  -6  -2    1.35    1.29
 -10   6  -3    9.30    1.76
  10  -6   3    7.47    1.41
 -10  -6  -3    9.57    1.46
 -10   6  -4    1.98    1.44
  10  -6   4    1.36    1.13
 -10  -6  -4    1.41    1.08
 -10   6  -5   10.99    1.38
  10  -6   5   11.25    1.28
 -10  -6  -5   10.58    1.16
  10  -6   5    8.08    1.20
 -10   7   4    3.60    1.09
 -10   7   3    1.38    1.16
 -10   7   2    4.68    1.27
 -10   7   1   17.98    1.64
 -10   7   0    8.10    1.46
  10  -7   0    8.17    1.14
  10  -7   1   44.97    2.07
 -10   7  -1   49.51    2.17
 -10   7  -2    8.51    1.13
  10  -7   2    6.80    1.11
 -11   0   8    0.35    0.80
 -11   0   7   63.63    2.52
 -11   0   6    0.95    1.13
 -11   0   5   77.19    3.12
 -11   0   4    0.12    1.25
 -11   0   3   43.98    2.50
 -11   0   2    0.24    1.21
 -11   0   1   27.04    2.04
 -11   0   0    0.78    1.14
 -11   0  -1  156.25    4.94
 -11   0  -2   -0.18    1.25
 -11   0  -3  183.60    5.14
 -11   0  -4   -0.09    1.07
 -11   0  -5    4.18    0.94
 -11  -1   9    4.31    0.81
 -11  -1   8    0.29    0.96
 -11  -1   7    1.26    1.19
 -11  -1   6   61.12    2.90
 -11   1   5   39.31    2.29
 -11   1   5   38.88    1.89
 -11   1   4   22.61    2.08
 -11   1   4   17.60    1.42
 -11  -1   4   20.04    2.09
 -11   1   3   33.10    2.40
 -11  -1   3   32.39    2.44
 -11   1   2    0.76    1.68
 -11   1   2    0.86    1.84
 -11  -1   2    1.43    1.87
 -11  -1   2   -0.27    1.45
 -11   1   1   51.58    2.96
 -11  -1   1   52.89    2.92
 -11   1   1   57.20    3.35
 -11  -1   1   59.89    3.41
 -11   1   0   -1.51    1.72
 -11  -1   0    1.18    1.79
 -11   1   0    2.57    1.91
 -11  -1   0    1.38    1.46
 -11   1   0    1.99    1.23
 -11   1  -1   12.00    1.97
 -11  -1  -1   13.14    2.20
 -11   1  -1   12.40    2.14
 -11   1  -1    7.32    1.28
 -11   1  -2    2.54    1.46
 -11  -1  -2   -0.07    1.67
 -11   1  -2    0.81    1.67
 -11  -1  -2    2.17    1.54
 -11   1  -3    1.61    1.27
 -11  -1  -3    1.52    1.72
 -11   1  -3    0.07    1.64
 -11  -1  -3    0.06    1.39
 -11   1  -4    1.27    1.11
 -11  -1  -4    0.19    1.46
 -11   1  -4   -1.01    1.45
 -11  -1  -4   -0.06    1.27
 -11   1  -5    1.11    0.91
 -11  -1  -5    2.23    1.38
 -11   1  -5    2.90    1.46
 -11  -1  -5    2.55    1.22
 -11  -1  -6   39.29    2.15
 -11   1  -6   37.57    2.13
 -11  -1  -7   22.77    1.53
 -11   1  -7   22.17    1.49
 -11  -2   9    3.12    0.77
 -11  -2   8   79.13    2.83
 -11   2   7   18.35    1.56
 -11  -2   7   20.97    1.78
 -11   2   6   54.64    2.65
 -11  -2   6   55.56    2.78
 -11   2   5    4.50    1.82
 -11  -2   5    1.34    1.48
 -11   2   4    5.99    1.93
 -11  -2   4    3.06    1.56
 -11   2   3    2.75    2.02
 -11   2   3    1.64    1.61
 -11  -2   3    1.18    1.62
 -11  -2   3    1.69    1.61
 -11   2   2   18.02    2.39
 -11   2   2   20.83    2.24
 -11  -2   2   19.66    2.26
 -11  -2   2   19.39    2.17
 -11   2   1    5.43    2.14
 -11   2   1    6.86    1.87
 -11  -2   1    7.13    1.90
 -11  -2   1    6.51    1.76
 -11   2   0  113.87    4.47
 -11  -2   0  122.28    4.46
 -11  -2   0  120.79    4.55
 -11   2   0  121.74    4.51
 -11   2  -1    2.05    1.89
 -11  -2  -1    2.85    1.68
 -11   2  -1    1.16    1.62
 -11  -2  -1    3.07    1.59
 -11  -2  -2  132.28    4.81
 -11  -2  -2  137.57    4.68
 -11   2  -2  136.97    4.67
 -11   2  -2  132.86    4.65
 -11  -2  -3   30.93    2.33
 -11   2  -3   30.72    2.28
 -11  -2  -3   32.01    2.40
 -11   2  -3   33.59    2.37
 -11  -2  -4   32.74    2.21
 -11   2  -4   34.02    2.23
 -11  -2  -4   31.91    2.26
 -11   2  -4   31.81    2.11
 -11  -2  -5   28.39    1.97
 -11   2  -5   28.29    1.92
 -11  -2  -5   27.83    1.93
 -11   2  -5   28.15    1.82
 -11  -2  -6    2.98    1.04
 -11   2  -6    1.81    1.06
 -11  -2  -6    1.30    1.00
 -11   2  -7    0.50    0.69
 -11  -3   8    2.47    0.86
 -11   3   7    2.07    0.84
 -11  -3   7    1.00    0.76
 -11  -3   7    0.73    1.11
 -11   3   6    3.68    1.61
 -11   3   6    1.99    1.03
 -11  -3   6    2.08    1.03
 -11  -3   6    2.77    1.32
 -11   3   5    4.69    1.79
 -11   3   5    1.11    1.17
 -11  -3   5    0.14    1.08
 -11  -3   5    0.95    1.41
 -11   3   4   28.75    2.55
 -11  -3   4   28.04    2.26
 -11   3   4   27.25    1.99
 -11  -3   4   28.76    2.04
 -11   3   3   14.69    2.30
 -11   3   3   11.37    1.60
 -11  -3   3    8.79    1.54
 -11  -3   3   10.04    1.88
 -11   3   2   16.31    2.34
 -11  -3   2   13.91    1.76
 -11   3   2   14.43    1.76
 -11  -3   2   13.82    2.01
 -11   3   1    8.46    2.16
 -11  -3   1    5.99    1.53
 -11   3   1    6.38    1.56
 -11  -3   1    6.16    1.72
 -11   3   0   13.24    2.35
 -11  -3   0   12.45    1.70
 -11   3   0   11.61    1.65
 -11  -3   0   10.05    1.83
 -11   3  -1    0.26    1.89
 -11  -3  -1    0.93    1.27
 -11   3  -1    1.31    1.30
 -11   3  -2   24.84    2.42
 -11  -3  -2   24.39    1.86
 -11   3  -2   22.84    1.90
 -11  -3  -2   20.63    2.20
 -11   3  -3    2.92    1.62
 -11  -3  -3    3.85    1.18
 -11   3  -3    3.04    1.24
 -11  -3  -3    3.90    1.53
 -11  -3  -4   57.81    2.40
 -11   3  -4   60.84    2.45
 -11  -3  -4   67.44    2.99
 -11   3  -4   65.45    2.89
 -11   3  -5   -0.04    1.08
 -11  -3  -5    0.30    0.81
 -11   3  -5    0.54    0.87
 -11  -3  -5   -0.43    1.05
 -11  -3  -6   45.40    2.05
 -11  -4   7   68.47    2.37
 -11   4   6   65.68    2.67
 -11   4   5   17.13    1.87
 -11   4   4    2.26    1.68
 -11   4   3    0.40    1.76
 -11  -4   3    0.15    0.70
 -11   4   3    0.50    0.76
 -11  -4   2   15.74    1.20
 -11   4   2   16.66    1.24
 -11   4   1    9.90    1.97
 -11  -4   1    6.51    0.97
 -11   4   1    7.94    1.02
 -11  -4   1    9.46    1.74
 -11   4   0   79.44    3.46
 -11  -4   0   78.67    3.21
 -11  -4  -1   34.74    1.61
 -11   4  -1   39.01    1.71
 -11   4  -2    6.07    1.72
 -11   4  -3   18.61    1.84
 -11   4  -4    1.41    1.17
 -11  -4  -5   17.95    1.39
 -11   4  -5   18.79    1.39
 -11   5   5   15.59    1.42
 -11  -5   5   10.11    1.06
 -11   5   4    6.18    1.35
 -11  -5   4    7.36    1.10
 -11   5   3   21.65    1.87
 -11  -5   3   19.61    1.53
 -11   5   2    3.28    1.51
 -11  -5   2    4.65    1.21
 -11   5   1   36.75    2.30
 -11  -5   1   30.17    1.97
 -11   5   0    0.73    1.47
 -11  -5   0    1.60    1.09
  11  -5   1   47.59    2.00
 -11  -5  -1   48.75    2.34
 -11   5  -1   47.29    2.48
 -11   5  -2    0.90    1.16
  11  -5   2    0.91    0.89
 -11  -5  -2    0.80    0.96
 -11   5  -3   -0.79    0.97
  11  -5   3    0.59    0.78
 -11  -5  -3   -0.45    0.86
 -12   1   5    8.60    1.07
 -12  -1   5    8.57    1.06
 -12  -1   4   10.15    1.25
 -12   1   4   11.05    1.27
 -12  -1   3   11.62    1.38
 -12   1   3   12.06    1.36
 -12  -1   2   16.02    1.57
 -12   1   2   15.36    1.55
 -12  -1   1    7.10    1.31
 -12   1   1    7.85    1.39
 -12  -1   1    5.19    1.03
 -12  -1   0   16.71    1.56
 -12   1   0   16.36    1.56
 -12  -1  -1    6.43    1.20
 -12   1  -1    5.64    1.20
 -12  -1  -1    5.01    0.88
 -12  -1  -2   56.07    2.31
 -12   1  -2   59.67    2.36
 -12  -1  -3    4.43    0.98
 -12   1  -3    4.20    0.95
 -12  -2   4    2.51    0.75
 -12   2   4    3.20    0.77
 -12  -2   3    7.68    1.04
 -12   2   3    7.11    1.02
 -12  -2   3    7.25    0.95
 -12  -2   2    0.43    0.88
 -12   2   2    0.07    0.88
 -12  -2   1    3.60    0.99
 -12   2   1    3.20    0.97
 -12  -2   1    1.67    0.97
 -12  -2   0    1.23    0.89
 -12   2   0    0.43    0.89
 -12  -2   0    1.38    0.98
 -12  -2  -1    5.93    0.97
 -12   2  -1    6.87    1.01
 -12  -2  -1    5.47    0.96
 -12  -2  -2    1.66    0.75
 -12   2  -2    1.21    0.72
 -12  -3   2    0.21    0.79
 -12  -3   1   17.09    1.33
 -12  -3   0    5.22    0.95
 -12  -3  -1    7.53    0.93
   0   0   0    0.00    0.00


TITL RQQ1_auto in P2(1)/n
REM P2(1)/n (#14 in standard setting)
CELL 1.54184   9.906643   9.882239  14.887902  90.0000  92.9877  90.0000
ZERR   27.00   0.000155   0.000186   0.000238   0.0000   0.0014   0.0000
LATT  1
SYMM -x+1/2, y+1/2,-z+1/2
SFAC C H N P
UNIT 27.00 27.00 27.00 27.00
TREF
HKLF 4
END
_computing_structure_solution     'SHELXT 2018/2 (Sheldrick, 2018)'
;
_shelx_hkl_checksum              48878
_olex2_submission_special_instructions 'No special instructions were received'
_oxdiff_exptl_absorpt_empirical_details 
;
Empirical correction (ABSPACK) includes:
- Absorption correction using spherical harmonics
- Frame scaling
;
_oxdiff_exptl_absorpt_empirical_full_max 1.168
_oxdiff_exptl_absorpt_empirical_full_min 0.882
####################################################################### 
# 
# This file contains crystal structure data downloaded from the 
# Cambridge Structural Database (CSD) hosted by the Cambridge 
# Crystallographic Data Centre (CCDC).
# 
# Full information about CCDC data access policies and citation 
# guidelines are available at http://www.ccdc.cam.ac.uk/access/V1 
# 
# Audit and citation data items may have been added by the CCDC. 
# Please retain this information to preserve the provenance of 
# this file and to allow appropriate attribution of the data. 
# 
#######################################################################

data_renqiqiong-01-01_auto
_database_code_depnum_ccdc_archive 'CCDC 2321322'
loop_
_audit_author_name
_audit_author_address
'Guojun Zhou'
;Shanxi Normal University
China
;
_audit_update_record             
;
2023-12-22 deposited with the CCDC.	2024-09-16 downloaded from the CCDC.
;
_audit_creation_date             2023-12-22
_audit_creation_method           
;
Olex2 1.5
(compiled 2023.08.24 svn.re1ec1418 for OlexSys, GUI svn.r6817)
;
_shelx_SHELXL_version_number     2018/3
_chemical_name_common            ?
_chemical_name_systematic        ?
_chemical_formula_moiety         'Cd Cl4, 2(C17 H15 N P)'
_chemical_formula_sum            'C34 H30 Cd Cl4 N2 P2'
_chemical_formula_weight         782.74
_chemical_melting_point          ?
_chemical_oxdiff_formula         CHNPCdCl
loop_
_atom_type_symbol
_atom_type_description
_atom_type_scat_dispersion_real
_atom_type_scat_dispersion_imag
_atom_type_scat_source
C C 0.0033 0.0016 'International Tables Vol C Tables 4.2.6.8 and 6.1.1.4'
H H 0.0000 0.0000 'International Tables Vol C Tables 4.2.6.8 and 6.1.1.4'
Cd Cd -0.8075 1.2024 'International Tables Vol C Tables 4.2.6.8 and 6.1.1.4'
Cl Cl 0.1484 0.1585 'International Tables Vol C Tables 4.2.6.8 and 6.1.1.4'
N N 0.0061 0.0033 'International Tables Vol C Tables 4.2.6.8 and 6.1.1.4'
P P 0.1023 0.0942 'International Tables Vol C Tables 4.2.6.8 and 6.1.1.4'

_shelx_space_group_comment       
;
The symmetry employed for this shelxl refinement is uniquely defined
by the following loop, which should always be used as a source of
symmetry information in preference to the above space-group names.
They are only intended as comments.
;
_space_group_crystal_system      monoclinic
_space_group_IT_number           15
_space_group_name_H-M_alt        'C 1 2/c 1'
_space_group_name_Hall           '-C 2yc'
loop_
_space_group_symop_operation_xyz
'x, y, z'
'-x, y, -z+1/2'
'x+1/2, y+1/2, z'
'-x+1/2, y+1/2, -z+1/2'
'-x, -y, -z'
'x, -y, z-1/2'
'-x+1/2, -y+1/2, -z'
'x+1/2, -y+1/2, z-1/2'

_cell_length_a                   16.4372(6)
_cell_length_b                   8.2217(3)
_cell_length_c                   26.8461(9)
_cell_angle_alpha                90
_cell_angle_beta                 96.244(3)
_cell_angle_gamma                90
_cell_volume                     3606.5(2)
_cell_formula_units_Z            4
_cell_measurement_reflns_used    10047
_cell_measurement_temperature    268.55(10)
_cell_measurement_theta_max      30.5700
_cell_measurement_theta_min      2.5260
_shelx_estimated_absorpt_T_max   0.581
_shelx_estimated_absorpt_T_min   0.581
_exptl_absorpt_coefficient_mu    1.016
_exptl_absorpt_correction_T_max  1.00000
_exptl_absorpt_correction_T_min  0.39884
_exptl_absorpt_correction_type   multi-scan
_exptl_absorpt_process_details   
;
CrysAlisPro 1.171.42.72a (Rigaku Oxford Diffraction, 2022)
Empirical absorption correction using spherical harmonics,
implemented in SCALE3 ABSPACK scaling algorithm.
;
_exptl_absorpt_special_details   ?
_exptl_crystal_colour            'metallic dark white'
_exptl_crystal_colour_lustre     metallic
_exptl_crystal_colour_modifier   dark
_exptl_crystal_colour_primary    white
_exptl_crystal_density_diffrn    1.442
_exptl_crystal_density_meas      ?
_exptl_crystal_density_method    ?
_exptl_crystal_description       block
_exptl_crystal_F_000             1576
_exptl_crystal_preparation       298
_exptl_crystal_size_max          0.6
_exptl_crystal_size_mid          0.6
_exptl_crystal_size_min          0.6
_exptl_transmission_factor_max   ?
_exptl_transmission_factor_min   ?
_diffrn_reflns_av_R_equivalents  0.0527
_diffrn_reflns_av_unetI/netI     0.0393
_diffrn_reflns_Laue_measured_fraction_full 0.999
_diffrn_reflns_Laue_measured_fraction_max 0.812
_diffrn_reflns_limit_h_max       19
_diffrn_reflns_limit_h_min       -20
_diffrn_reflns_limit_k_max       11
_diffrn_reflns_limit_k_min       -9
_diffrn_reflns_limit_l_max       36
_diffrn_reflns_limit_l_min       -33
_diffrn_reflns_number            16589
_diffrn_reflns_point_group_measured_fraction_full 0.999
_diffrn_reflns_point_group_measured_fraction_max 0.812
_diffrn_reflns_theta_full        25.242
_diffrn_reflns_theta_max         30.728
_diffrn_reflns_theta_min         2.493
_diffrn_ambient_environment      N~2~
_diffrn_ambient_temperature      268.55(10)
_diffrn_detector                 'Hybrid Pixel Array Detector'
_diffrn_detector_area_resol_mean 10.0000
_diffrn_detector_type            HyPix
_diffrn_measured_fraction_theta_full 0.999
_diffrn_measured_fraction_theta_max 0.812
_diffrn_measurement_details      
;
List of Runs (angles in degrees, time in seconds):

  # Type    Start    End  Width  t~exp~   \w     \q     \k     \f   Frames
#--------------------------------------------------------------------------
  1  \w    -20.00  58.00   0.50    0.39    --   -7.06  39.00  36.00  156
  2  \w     -8.00  24.00   0.50    0.39    --    3.47 -99.00-120.00   64
  3  \w      3.00  36.00   0.50    0.39    --    3.47 -99.00-150.00   66
  4  \w     -2.00  35.00   0.50    0.39    --    3.47 -99.00-180.00   74
  5  \w    -80.00   6.00   0.50    0.39    --   -7.06 -39.00-117.00  172
;
_diffrn_measurement_device       'four-circle diffractometer'
_diffrn_measurement_device_type  'XtaLAB Synergy R, DW system, HyPix'
_diffrn_measurement_method       '\w scans'
_diffrn_orient_matrix_type       
'CrysAlisPro convention (1999,Acta A55,543-557)'
_diffrn_orient_matrix_UB_11      0.0276123000
_diffrn_orient_matrix_UB_12      -0.0329847000
_diffrn_orient_matrix_UB_13      -0.0158825000
_diffrn_orient_matrix_UB_21      -0.0256449000
_diffrn_orient_matrix_UB_22      0.0272063000
_diffrn_orient_matrix_UB_23      -0.0213201000
_diffrn_orient_matrix_UB_31      0.0214825000
_diffrn_orient_matrix_UB_32      0.0749277000
_diffrn_orient_matrix_UB_33      0.0007637000
_diffrn_radiation_monochromator  mirror
_diffrn_radiation_probe          x-ray
_diffrn_radiation_type           'Mo K\a'
_diffrn_radiation_wavelength     0.71073
_diffrn_source                   'Rotating-anode X-ray tube'
_diffrn_source_type              'Rigaku (Mo) X-ray Source'
_reflns_Friedel_coverage         0.000
_reflns_Friedel_fraction_full    .
_reflns_Friedel_fraction_max     .
_reflns_number_gt                3667
_reflns_number_total             4560
_reflns_special_details          
;
 Reflections were merged by SHELXL according to the crystal
 class for the calculation of statistics and refinement.
 
 _reflns_Friedel_fraction is defined as the number of unique
 Friedel pairs measured divided by the number that would be
 possible theoretically, ignoring centric projections and
 systematic absences.
;
_reflns_threshold_expression     'I > 2\s(I)'
_computing_cell_refinement       'CrysAlisPro 1.171.42.72a (Rigaku OD, 2022)'
_computing_data_collection       'CrysAlisPro 1.171.42.72a (Rigaku OD, 2022)'
_computing_data_reduction        'CrysAlisPro 1.171.42.72a (Rigaku OD, 2022)'
_computing_molecular_graphics    'Olex2 1.5 (Dolomanov et al., 2009)'
_computing_publication_material  'Olex2 1.5 (Dolomanov et al., 2009)'
_computing_structure_refinement  'SHELXL 2018/3 (Sheldrick, 2015)'
_computing_structure_solution    'SHELXT 2018/2 (Sheldrick, 2018)'
_refine_diff_density_max         0.435
_refine_diff_density_min         -0.536
_refine_diff_density_rms         0.073
_refine_ls_extinction_coef       .
_refine_ls_extinction_method     none
_refine_ls_goodness_of_fit_ref   1.033
_refine_ls_hydrogen_treatment    constr
_refine_ls_matrix_type           full
_refine_ls_number_parameters     195
_refine_ls_number_reflns         4560
_refine_ls_number_restraints     0
_refine_ls_R_factor_all          0.0509
_refine_ls_R_factor_gt           0.0367
_refine_ls_restrained_S_all      1.033
_refine_ls_shift/su_max          0.001
_refine_ls_shift/su_mean         0.000
_refine_ls_structure_factor_coef Fsqd
_refine_ls_weighting_details     
'w=1/[\s^2^(Fo^2^)+(0.0410P)^2^+3.7346P] where P=(Fo^2^+2Fc^2^)/3'
_refine_ls_weighting_scheme      calc
_refine_ls_wR_factor_gt          0.0895
_refine_ls_wR_factor_ref         0.0982
_refine_special_details          ?
_olex2_refinement_description    
;
1. Fixed Uiso
 At 1.2 times of:
  All C(H) groups, All N(H) groups
2.a Aromatic/amide H refined with riding coordinates:
 N1(H1), C7(H7), C4(H4), C11(H11), C1(H1A), C2(H2), C8(H8), C3(H3), C9(H9),
 C10(H10), C17(H17), C16(H16), C15(H15), C13(H13), C14(H14)
;
_atom_sites_solution_hydrogens   geom
_atom_sites_solution_primary     dual
_atom_sites_solution_secondary   ?
loop_
_atom_site_label
_atom_site_type_symbol
_atom_site_fract_x
_atom_site_fract_y
_atom_site_fract_z
_atom_site_U_iso_or_equiv
_atom_site_adp_type
_atom_site_occupancy
_atom_site_site_symmetry_order
_atom_site_calc_flag
_atom_site_refinement_flags_posn
_atom_site_refinement_flags_adp
_atom_site_refinement_flags_occupancy
_atom_site_disorder_assembly
_atom_site_disorder_group
Cd1 Cd 0.500000 0.90274(3) 0.750000 0.04448(10) Uani 1 2 d S T P . .
P1 P 0.42388(5) 0.37037(8) 0.57012(3) 0.04924(17) Uani 1 1 d . . . . .
Cl1 Cl 0.54063(5) 0.71688(9) 0.68421(3) 0.0627(2) Uani 1 1 d . . . . .
Cl2 Cl 0.61755(5) 1.06006(11) 0.78394(3) 0.0677(2) Uani 1 1 d . . . . .
N1 N 0.39226(13) 0.4805(3) 0.66358(9) 0.0489(5) Uani 1 1 d . . . . .
H1 H 0.440516 0.521328 0.664181 0.059 Uiso 1 1 calc R U . . .
C6 C 0.52853(16) 0.3643(3) 0.60057(10) 0.0450(6) Uani 1 1 d . . . . .
C5 C 0.36408(16) 0.3898(3) 0.62368(10) 0.0441(5) Uani 1 1 d . . . . .
C7 C 0.55453(18) 0.2881(3) 0.64556(11) 0.0542(6) Uani 1 1 d . . . . .
H7 H 0.516621 0.235220 0.663168 0.065 Uiso 1 1 calc R U . . .
C4 C 0.28585(19) 0.3294(4) 0.62351(14) 0.0645(8) Uani 1 1 d . . . . .
H4 H 0.263361 0.266926 0.596589 0.077 Uiso 1 1 calc R U . . .
C12 C 0.40086(18) 0.1594(3) 0.55148(10) 0.0519(6) Uani 1 1 d . . . . .
C11 C 0.5870(2) 0.4429(4) 0.57495(12) 0.0593(8) Uani 1 1 d . . . . .
H11 H 0.570816 0.496606 0.545029 0.071 Uiso 1 1 calc R U . . .
C1 C 0.3501(2) 0.5110(4) 0.70224(13) 0.0635(8) Uani 1 1 d . . . . .
H1A H 0.373402 0.573296 0.728984 0.076 Uiso 1 1 calc R U . . .
C2 C 0.2728(2) 0.4508(4) 0.70261(16) 0.0746(10) Uani 1 1 d . . . . .
H2 H 0.242797 0.470928 0.729408 0.089 Uiso 1 1 calc R U . . .
C8 C 0.6360(2) 0.2898(4) 0.66453(13) 0.0669(8) Uani 1 1 d . . . . .
H8 H 0.652704 0.239812 0.695009 0.080 Uiso 1 1 calc R U . . .
C3 C 0.2407(2) 0.3603(5) 0.66257(17) 0.0775(11) Uani 1 1 d . . . . .
H3 H 0.187786 0.319359 0.661745 0.093 Uiso 1 1 calc R U . . .
C9 C 0.6925(2) 0.3661(5) 0.63801(17) 0.0767(10) Uani 1 1 d . . . . .
H9 H 0.747597 0.366263 0.650467 0.092 Uiso 1 1 calc R U . . .
C10 C 0.6679(2) 0.4414(4) 0.59354(15) 0.0736(10) Uani 1 1 d . . . . .
H10 H 0.706329 0.491907 0.575789 0.088 Uiso 1 1 calc R U . . .
C17 C 0.4133(3) 0.0274(4) 0.58279(13) 0.0857(12) Uani 1 1 d . . . . .
H17 H 0.433617 0.042785 0.616147 0.103 Uiso 1 1 calc R U . . .
C16 C 0.3957(3) -0.1287(4) 0.56511(16) 0.0905(13) Uani 1 1 d . . . . .
H16 H 0.404633 -0.216689 0.586799 0.109 Uiso 1 1 calc R U . . .
C15 C 0.3663(3) -0.1545(5) 0.51770(16) 0.0887(12) Uani 1 1 d . . . . .
H15 H 0.354283 -0.259508 0.506345 0.106 Uiso 1 1 calc R U . . .
C13 C 0.3715(3) 0.1311(5) 0.50302(16) 0.1067(18) Uani 1 1 d . . . . .
H13 H 0.362845 0.217769 0.480823 0.128 Uiso 1 1 calc R U . . .
C14 C 0.3542(4) -0.0272(6) 0.48625(18) 0.140(3) Uani 1 1 d . . . . .
H14 H 0.334072 -0.044884 0.452959 0.168 Uiso 1 1 calc R U . . .

loop_
_atom_site_aniso_label
_atom_site_aniso_U_11
_atom_site_aniso_U_22
_atom_site_aniso_U_33
_atom_site_aniso_U_23
_atom_site_aniso_U_13
_atom_site_aniso_U_12
Cd1 0.04381(16) 0.04231(15) 0.04778(17) 0.000 0.00702(11) 0.000
P1 0.0602(4) 0.0436(3) 0.0432(4) 0.0042(3) 0.0024(3) -0.0055(3)
Cl1 0.0568(4) 0.0610(4) 0.0744(5) -0.0262(3) 0.0253(4) -0.0164(3)
Cl2 0.0550(4) 0.0890(5) 0.0603(5) -0.0233(4) 0.0115(3) -0.0209(4)
N1 0.0413(12) 0.0488(12) 0.0570(14) -0.0041(10) 0.0079(10) -0.0056(9)
C6 0.0498(15) 0.0407(12) 0.0462(14) -0.0060(10) 0.0126(11) -0.0064(10)
C5 0.0411(13) 0.0382(12) 0.0523(15) 0.0036(10) 0.0018(11) -0.0014(9)
C7 0.0492(16) 0.0544(15) 0.0602(17) 0.0066(12) 0.0116(13) 0.0018(11)
C4 0.0484(17) 0.0599(17) 0.083(2) 0.0012(15) -0.0032(15) -0.0109(13)
C12 0.0609(17) 0.0495(14) 0.0446(15) -0.0057(11) 0.0022(12) -0.0052(12)
C11 0.074(2) 0.0548(15) 0.0517(17) -0.0056(12) 0.0205(15) -0.0208(14)
C1 0.062(2) 0.0654(18) 0.066(2) -0.0069(14) 0.0200(15) 0.0056(14)
C2 0.061(2) 0.071(2) 0.097(3) 0.0109(19) 0.0330(19) 0.0160(16)
C8 0.061(2) 0.0701(19) 0.069(2) 0.0002(15) 0.0023(15) 0.0103(15)
C3 0.0395(16) 0.078(2) 0.117(3) 0.017(2) 0.0170(18) -0.0010(15)
C9 0.0499(19) 0.086(2) 0.095(3) -0.023(2) 0.0078(18) -0.0058(16)
C10 0.063(2) 0.077(2) 0.085(3) -0.0140(18) 0.0244(18) -0.0279(16)
C17 0.152(4) 0.0519(18) 0.0494(18) -0.0026(14) -0.008(2) -0.013(2)
C16 0.146(4) 0.0462(17) 0.076(3) -0.0048(16) 0.000(3) -0.010(2)
C15 0.124(4) 0.059(2) 0.082(3) -0.0270(19) 0.008(2) -0.012(2)
C13 0.173(5) 0.067(2) 0.067(2) 0.0041(18) -0.047(3) -0.018(3)
C14 0.240(7) 0.086(3) 0.077(3) -0.019(2) -0.057(4) -0.031(4)

_geom_special_details            
;
 All esds (except the esd in the dihedral angle between two l.s. planes)
 are estimated using the full covariance matrix.  The cell esds are taken
 into account individually in the estimation of esds in distances, angles
 and torsion angles; correlations between esds in cell parameters are only
 used when they are defined by crystal symmetry.  An approximate (isotropic)
 treatment of cell esds is used for estimating esds involving l.s. planes.
;
loop_
_geom_bond_atom_site_label_1
_geom_bond_atom_site_label_2
_geom_bond_distance
_geom_bond_site_symmetry_2
_geom_bond_publ_flag
Cd1 Cl1 2.4812(7) 2_656 ?
Cd1 Cl1 2.4813(7) . ?
Cd1 Cl2 2.4194(7) . ?
Cd1 Cl2 2.4195(7) 2_656 ?
P1 C6 1.823(3) . ?
P1 C5 1.835(3) . ?
P1 C12 1.833(3) . ?
N1 H1 0.8600 . ?
N1 C5 1.345(3) . ?
N1 C1 1.333(4) . ?
C6 C7 1.386(4) . ?
C6 C11 1.400(4) . ?
C5 C4 1.378(4) . ?
C7 H7 0.9300 . ?
C7 C8 1.379(4) . ?
C4 H4 0.9300 . ?
C4 C3 1.373(5) . ?
C12 C17 1.375(4) . ?
C12 C13 1.358(5) . ?
C11 H11 0.9300 . ?
C11 C10 1.368(5) . ?
C1 H1A 0.9300 . ?
C1 C2 1.365(5) . ?
C2 H2 0.9300 . ?
C2 C3 1.365(6) . ?
C8 H8 0.9300 . ?
C8 C9 1.382(5) . ?
C3 H3 0.9300 . ?
C9 H9 0.9300 . ?
C9 C10 1.366(6) . ?
C10 H10 0.9300 . ?
C17 H17 0.9300 . ?
C17 C16 1.388(5) . ?
C16 H16 0.9300 . ?
C16 C15 1.328(5) . ?
C15 H15 0.9300 . ?
C15 C14 1.346(6) . ?
C13 H13 0.9300 . ?
C13 C14 1.396(6) . ?
C14 H14 0.9300 . ?

loop_
_geom_angle_atom_site_label_1
_geom_angle_atom_site_label_2
_geom_angle_atom_site_label_3
_geom_angle
_geom_angle_site_symmetry_1
_geom_angle_site_symmetry_3
_geom_angle_publ_flag
Cl1 Cd1 Cl1 103.97(4) 2_656 . ?
Cl2 Cd1 Cl1 109.37(3) . . ?
Cl2 Cd1 Cl1 109.37(3) 2_656 2_656 ?
Cl2 Cd1 Cl1 109.08(3) . 2_656 ?
Cl2 Cd1 Cl1 109.08(3) 2_656 . ?
Cl2 Cd1 Cl2 115.37(5) . 2_656 ?
C6 P1 C5 102.17(12) . . ?
C6 P1 C12 104.68(13) . . ?
C12 P1 C5 100.60(12) . . ?
C5 N1 H1 117.9 . . ?
C1 N1 H1 117.9 . . ?
C1 N1 C5 124.1(3) . . ?
C7 C6 P1 126.1(2) . . ?
C7 C6 C11 118.3(3) . . ?
C11 C6 P1 115.6(2) . . ?
N1 C5 P1 120.32(19) . . ?
N1 C5 C4 116.3(3) . . ?
C4 C5 P1 123.1(2) . . ?
C6 C7 H7 119.6 . . ?
C8 C7 C6 120.8(3) . . ?
C8 C7 H7 119.6 . . ?
C5 C4 H4 119.6 . . ?
C3 C4 C5 120.9(3) . . ?
C3 C4 H4 119.6 . . ?
C17 C12 P1 124.6(2) . . ?
C13 C12 P1 117.7(3) . . ?
C13 C12 C17 117.6(3) . . ?
C6 C11 H11 119.7 . . ?
C10 C11 C6 120.6(3) . . ?
C10 C11 H11 119.7 . . ?
N1 C1 H1A 120.0 . . ?
N1 C1 C2 120.1(3) . . ?
C2 C1 H1A 120.0 . . ?
C1 C2 H2 120.9 . . ?
C1 C2 C3 118.2(3) . . ?
C3 C2 H2 120.9 . . ?
C7 C8 H8 120.2 . . ?
C7 C8 C9 119.6(3) . . ?
C9 C8 H8 120.2 . . ?
C4 C3 H3 119.8 . . ?
C2 C3 C4 120.5(3) . . ?
C2 C3 H3 119.8 . . ?
C8 C9 H9 119.9 . . ?
C10 C9 C8 120.2(3) . . ?
C10 C9 H9 119.9 . . ?
C11 C10 H10 119.8 . . ?
C9 C10 C11 120.5(3) . . ?
C9 C10 H10 119.8 . . ?
C12 C17 H17 119.7 . . ?
C12 C17 C16 120.7(3) . . ?
C16 C17 H17 119.7 . . ?
C17 C16 H16 119.5 . . ?
C15 C16 C17 121.0(4) . . ?
C15 C16 H16 119.5 . . ?
C16 C15 H15 120.3 . . ?
C16 C15 C14 119.4(4) . . ?
C14 C15 H15 120.3 . . ?
C12 C13 H13 119.7 . . ?
C12 C13 C14 120.5(4) . . ?
C14 C13 H13 119.7 . . ?
C15 C14 C13 120.7(4) . . ?
C15 C14 H14 119.6 . . ?
C13 C14 H14 119.6 . . ?

loop_
_geom_torsion_atom_site_label_1
_geom_torsion_atom_site_label_2
_geom_torsion_atom_site_label_3
_geom_torsion_atom_site_label_4
_geom_torsion
_geom_torsion_site_symmetry_1
_geom_torsion_site_symmetry_2
_geom_torsion_site_symmetry_3
_geom_torsion_site_symmetry_4
_geom_torsion_publ_flag
P1 C6 C7 C8 179.0(2) . . . . ?
P1 C6 C11 C10 -177.8(2) . . . . ?
P1 C5 C4 C3 -173.7(3) . . . . ?
P1 C12 C17 C16 -178.6(4) . . . . ?
P1 C12 C13 C14 178.8(5) . . . . ?
N1 C5 C4 C3 -0.7(4) . . . . ?
N1 C1 C2 C3 -0.2(5) . . . . ?
C6 P1 C5 N1 36.9(2) . . . . ?
C6 P1 C5 C4 -150.3(2) . . . . ?
C6 P1 C12 C17 50.2(4) . . . . ?
C6 P1 C12 C13 -128.0(4) . . . . ?
C6 C7 C8 C9 -1.0(5) . . . . ?
C6 C11 C10 C9 -1.5(5) . . . . ?
C5 P1 C6 C7 37.4(3) . . . . ?
C5 P1 C6 C11 -143.6(2) . . . . ?
C5 P1 C12 C17 -55.5(3) . . . . ?
C5 P1 C12 C13 126.3(4) . . . . ?
C5 N1 C1 C2 -1.0(5) . . . . ?
C5 C4 C3 C2 -0.5(5) . . . . ?
C7 C6 C11 C10 1.2(4) . . . . ?
C7 C8 C9 C10 0.8(5) . . . . ?
C12 P1 C6 C7 -67.1(3) . . . . ?
C12 P1 C6 C11 111.9(2) . . . . ?
C12 P1 C5 N1 144.6(2) . . . . ?
C12 P1 C5 C4 -42.6(3) . . . . ?
C12 C17 C16 C15 -0.2(8) . . . . ?
C12 C13 C14 C15 -0.1(10) . . . . ?
C11 C6 C7 C8 0.0(4) . . . . ?
C1 N1 C5 P1 174.7(2) . . . . ?
C1 N1 C5 C4 1.4(4) . . . . ?
C1 C2 C3 C4 0.9(6) . . . . ?
C8 C9 C10 C11 0.4(6) . . . . ?
C17 C12 C13 C14 0.5(8) . . . . ?
C17 C16 C15 C14 0.6(8) . . . . ?
C16 C15 C14 C13 -0.5(10) . . . . ?
C13 C12 C17 C16 -0.4(7) . . . . ?

_shelx_res_file                  
;
TITL renqiqiong-01-01_auto_a.res in C2/c
    renqiqiong-01-01_auto.res
    created by SHELXL-2018/3 at 16:58:15 on 22-Dec-2023
REM Old TITL renqiqiong-01-01_auto in C2/c #15
REM SHELXT solution in C2/c: R1 0.115, Rweak 0.052, Alpha 0.022
REM <I/s> 0.627 for 268 systematic absences, Orientation as input
REM Formula found by SHELXT: C32 N4 P2 Cl4 Cd
CELL 0.71073 16.4372 8.2217 26.8461 90 96.244 90
ZERR 4 0.0006 0.0003 0.0009 0 0.003 0
LATT 7
SYMM -X,+Y,0.5-Z
SFAC C H Cd Cl N P
UNIT 136 120 4 16 8 8

L.S. 4 0 0
PLAN  6
SIZE 0.6 0.6 0.6
TEMP -5
CONF
list 4
fmap 2 53
ACTA
MORE -1
BOND $H
REM <olex2.extras>
REM <HklSrc "%.\\renqiqiong-01-01_auto.hkl">
REM </olex2.extras>

WGHT    0.041000    3.734600
FVAR       0.25640
CD1   3    0.500000    0.902740    0.750000    10.50000    0.04381    0.04231 =
         0.04778    0.00000    0.00702    0.00000
P1    6    0.423884    0.370375    0.570123    11.00000    0.06019    0.04363 =
         0.04319    0.00421    0.00240   -0.00550
CL1   4    0.540626    0.716877    0.684212    11.00000    0.05678    0.06099 =
         0.07444   -0.02620    0.02528   -0.01639
CL2   4    0.617547    1.060062    0.783941    11.00000    0.05497    0.08904 =
         0.06026   -0.02335    0.01147   -0.02087
N1    5    0.392258    0.480458    0.663580    11.00000    0.04134    0.04877 =
         0.05703   -0.00409    0.00788   -0.00558
AFIX  43
H1    2    0.440516    0.521328    0.664181    11.00000   -1.20000
AFIX   0
C6    1    0.528531    0.364329    0.600565    11.00000    0.04977    0.04075 =
         0.04617   -0.00595    0.01255   -0.00645
C5    1    0.364084    0.389766    0.623677    11.00000    0.04105    0.03822 =
         0.05226    0.00358    0.00182   -0.00140
C7    1    0.554534    0.288109    0.645563    11.00000    0.04922    0.05437 =
         0.06019    0.00665    0.01163    0.00176
AFIX  43
H7    2    0.516621    0.235220    0.663168    11.00000   -1.20000
AFIX   0
C4    1    0.285850    0.329421    0.623511    11.00000    0.04838    0.05990 =
         0.08286    0.00125   -0.00316   -0.01094
AFIX  43
H4    2    0.263361    0.266926    0.596589    11.00000   -1.20000
AFIX   0
C12   1    0.400859    0.159447    0.551477    11.00000    0.06092    0.04946 =
         0.04456   -0.00569    0.00222   -0.00516
C11   1    0.587046    0.442892    0.574953    11.00000    0.07444    0.05483 =
         0.05166   -0.00562    0.02053   -0.02083
AFIX  43
H11   2    0.570816    0.496606    0.545029    11.00000   -1.20000
AFIX   0
C1    1    0.350105    0.510970    0.702240    11.00000    0.06187    0.06541 =
         0.06617   -0.00686    0.01995    0.00559
AFIX  43
H1A   2    0.373402    0.573296    0.728984    11.00000   -1.20000
AFIX   0
C2    1    0.272785    0.450827    0.702612    11.00000    0.06081    0.07095 =
         0.09726    0.01094    0.03304    0.01599
AFIX  43
H2    2    0.242797    0.470928    0.729408    11.00000   -1.20000
AFIX   0
C8    1    0.635967    0.289783    0.664533    11.00000    0.06081    0.07010 =
         0.06880    0.00023    0.00227    0.01025
AFIX  43
H8    2    0.652704    0.239812    0.695009    11.00000   -1.20000
AFIX   0
C3    1    0.240651    0.360337    0.662569    11.00000    0.03950    0.07801 =
         0.11673    0.01727    0.01697   -0.00103
AFIX  43
H3    2    0.187786    0.319359    0.661745    11.00000   -1.20000
AFIX   0
C9    1    0.692544    0.366113    0.638009    11.00000    0.04985    0.08573 =
         0.09461   -0.02286    0.00784   -0.00583
AFIX  43
H9    2    0.747597    0.366263    0.650467    11.00000   -1.20000
AFIX   0
C10   1    0.667873    0.441363    0.593542    11.00000    0.06271    0.07688 =
         0.08491   -0.01404    0.02442   -0.02793
AFIX  43
H10   2    0.706329    0.491907    0.575789    11.00000   -1.20000
AFIX   0
C17   1    0.413260    0.027367    0.582788    11.00000    0.15174    0.05185 =
         0.04936   -0.00258   -0.00753   -0.01344
AFIX  43
H17   2    0.433617    0.042785    0.616147    11.00000   -1.20000
AFIX   0
C16   1    0.395703   -0.128734    0.565111    11.00000    0.14643    0.04623 =
         0.07612   -0.00480   -0.00033   -0.00977
AFIX  43
H16   2    0.404633   -0.216689    0.586799    11.00000   -1.20000
AFIX   0
C15   1    0.366346   -0.154473    0.517704    11.00000    0.12387    0.05919 =
         0.08232   -0.02703    0.00783   -0.01193
AFIX  43
H15   2    0.354283   -0.259508    0.506345    11.00000   -1.20000
AFIX   0
C13   1    0.371503    0.131081    0.503021    11.00000    0.17310    0.06678 =
         0.06709    0.00414   -0.04680   -0.01779
AFIX  43
H13   2    0.362845    0.217769    0.480823    11.00000   -1.20000
AFIX   0
C14   1    0.354207   -0.027199    0.486245    11.00000    0.24016    0.08613 =
         0.07710   -0.01938   -0.05651   -0.03119
AFIX  43
H14   2    0.334072   -0.044884    0.452959    11.00000   -1.20000
AFIX   0
HKLF 4


REM  renqiqiong-01-01_auto_a.res in C2/c
REM wR2 = 0.0982, GooF = S = 1.033, Restrained GooF = 1.033 for all data
REM R1 = 0.0367 for 3667 Fo > 4sig(Fo) and 0.0509 for all 4560 data
REM 195 parameters refined using 0 restraints

END

WGHT      0.0410      3.7346

REM Highest difference peak  0.435,  deepest hole -0.536,  1-sigma level  0.073
Q1    1   0.6308  0.9662  0.7826  11.00000  0.05    0.43
Q2    1   0.5806  1.0964  0.7579  11.00000  0.05    0.37
Q3    1   0.3825  0.3831  0.6012  11.00000  0.05    0.33
Q4    1   0.5245  0.9046  0.7207  11.00000  0.05    0.32
Q5    1   0.4774  0.3848  0.5846  11.00000  0.05    0.25
Q6    1   0.5435  0.9331  0.7754  11.00000  0.05    0.25
;
_shelx_res_checksum              35333
_shelx_hkl_file                  
;
 -20   0  -5   -1.72    3.94
 -20   0  -4    1.71    3.63
 -20   0  -3    3.43    4.33
 -20   0  -2    4.28    4.26
 -20   0  -1   -2.58    4.89
 -20   0   0   13.88    5.37
 -20   0   1   -6.12    5.30
 -20   0   2  139.55   11.35
 -20   0   3    2.64    5.05
 -20   0   4  115.93   10.62
 -20   0   5   -8.93    5.69
 -20   0   6    8.13    5.19
 -20   0   7   -7.39    5.83
 -20   0   8   16.85    5.63
 -20   0   9   -0.95    5.38
 -20   0  10   27.70    6.11
 -20   0  11    1.92    4.56
 -20   0  12   17.29    5.72
 -20  -2  -4    2.71    4.43
 -20  -2  -3   73.38    8.38
 -20   2  -3   59.82    7.74
 -20   2  -3   44.42    7.35
 -20  -2  -2    0.91    4.52
 -20   2  -2    3.58    4.78
 -20   2  -1   10.79    5.11
 -20  -2  -1    7.31    5.01
 -20  -2   0   -3.70    5.13
 -20   2   0    0.91    4.52
 -20   2   1   10.07    5.09
 -20  -2   1   24.25    6.05
 -20  -2   2   -1.88    4.97
 -20   2   2   -0.93    4.94
 -20  -2   3   62.59    8.11
 -20   2   3   65.12    8.28
 -20  -2   4   -1.90    4.74
 -20   2   4   -5.60    5.66
 -20   2   5   -0.94    4.82
 -20  -2   5   -1.92    4.77
 -20   2   6   -1.91    5.61
 -20  -2   6    4.86    4.84
 -20   2   7   -3.88    5.24
 -20  -2   7   -0.99    5.67
 -20   2   8   15.86    5.50
 -20  -2   8    8.07    5.25
 -20  -2   9   33.70    7.16
 -20   2   9   24.11    6.12
 -20  -2  10   26.84    6.59
 -20   2  10   17.28    5.93
 -20   2  11    8.21    5.70
 -20  -2  11   21.83    6.74
 -20  -4   1   12.47    5.98
 -20  -4   2    7.40    5.94
 -20   4   2   19.71    6.97
 -20  -4   3   10.77    6.33
 -20   4   3    8.44    6.40
 -20   4   4    8.56    6.01
 -20  -4   4    5.46    5.99
 -20   4   5   11.91    6.16
 -20  -4   5   15.48    6.64
 -20  -4   6   -1.12    6.97
 -20  -4   7   -7.89    6.62
 -19   1 -10    3.93    3.90
 -19   1  -9    7.94    5.09
 -19  -1  -9    3.41    4.25
 -19   1  -8    6.07    4.80
 -19  -1  -8   -1.70    4.78
 -19   1  -7   17.47    5.57
 -19  -1  -7   17.87    5.33
 -19   1  -6   38.46    7.31
 -19  -1  -6   46.50    6.77
 -19   1  -5   10.55    4.93
 -19  -1  -5   11.81    4.69
 -19  -1  -4    7.60    4.01
 -19   1  -4   14.05    5.30
 -19  -1  -3   -1.69    4.01
 -19  -1  -2   10.17    4.65
 -19  -1  -1   17.12    5.51
 -19  -1   0   41.43    7.10
 -19  -1   1   12.19    5.55
 -19  -1   2    4.37    4.61
 -19  -1   3    7.00    5.03
 -19  -1   4   46.84    7.48
 -19  -1   5   49.59    7.83
 -19  -1   6  107.90   10.42
 -19  -1   7    5.60    6.00
 -19  -1   8   50.92    8.07
 -19  -1   9   -2.87    5.24
 -19  -1  10   34.38    7.00
 -19  -1  11    2.87    4.46
 -19   3  -8   -0.89    5.11
 -19  -3  -8   -4.48    5.16
 -19   3  -7   81.09    9.30
 -19  -3  -7   81.87    9.49
 -19  -3  -6   43.54    7.63
 -19   3  -6   43.03    7.30
 -19  -3  -5   96.25    9.99
 -19   3  -5  103.93   10.16
 -19  -3  -4    8.21    5.48
 -19   3  -4    8.99    5.62
 -19  -3  -3   40.42    7.45
 -19   3  -3   34.38    6.77
 -19   3  -3   28.35    5.90
 -19   3  -2   10.00    5.11
 -19  -3  -2   12.03    5.50
 -19  -3  -1   70.22    8.40
 -19   3  -1   77.19    8.66
 -19  -3   0   22.86    6.02
 -19   3   0   11.21    5.62
 -19   3   1   20.80    6.09
 -19  -3   1   27.99    6.71
 -19   3   2    0.96    5.45
 -19  -3   2   -1.96    5.37
 -19  -3   3   -4.96    6.13
 -19   3   3   -2.91    5.44
 -19  -3   4  -10.00    5.94
 -19  -3   5   -3.03    5.99
 -19   3   5   -1.97    6.04
 -19  -3   6   -8.26    6.46
 -19   3   6   -1.01    5.73
 -19   3   7   13.36    5.70
 -19  -3   7    2.10    5.32
 -19   3   8   -3.15    5.54
 -19  -3   8    1.07    5.43
 -19   3   9   26.65    6.99
 -19  -3   9   26.09    7.07
 -19  -3  10   12.07    6.16
 -19   3  10   -2.16    5.03
 -19  -3  11   28.74    6.80
 -19   3  11   29.38    6.82
 -19   3  12    1.09    4.81
 -19  -3  12    4.40    5.56
 -19  -3  13   13.13    5.37
 -19   3  13   18.44    5.73
 -19  -5  -5    0.92    4.59
 -19   5  -5   10.16    5.19
 -19  -5  -4   -1.88    4.60
 -19   5  -4   -2.82    5.39
 -19   5  -3   -0.95    4.99
 -19  -5  -3   -0.95    4.85
 -19   5  -2    7.66    5.50
 -19  -5  -2   11.52    5.88
 -19  -5  -1   -0.97    6.49
 -19   5  -1    0.97    5.70
 -19   5   0  126.35   11.70
 -19  -5   0  124.12   11.80
 -19   5   1   -7.01    6.78
 -19  -5   1   -8.07    7.26
 -19   5   2   64.73    9.35
 -19  -5   2   71.50   10.01
 -19   5   3   -5.25    6.69
 -19  -5   3  -11.67    7.70
 -19   5   4   33.32    8.30
 -19  -5   4   31.52    8.66
 -19  -5   5   -2.22    7.39
 -19   5   5   -4.39    7.31
 -19  -5   6   29.25    8.46
 -19   5   6   33.35    8.37
 -19   5   7   -6.75    7.92
 -19  -5   7   -1.14    7.25
 -19   5   8   12.61    7.30
 -19  -5   8    5.79    6.81
 -19  -5   9   -3.56    6.83
 -19   5   9   -5.89    7.43
 -19  -5  10    7.25    5.64
 -19   5  10    3.60    5.98
 -19   5  11    6.10    5.89
 -19  -5  11    9.80    6.10
 -19  -5  12    9.88    6.24
 -18   0 -13   -1.06    4.21
 -18   0 -13    0.83    3.79
 -18   0 -12   14.81    5.51
 -18   0 -12   10.69    4.46
 -18   0 -11    2.13    4.13
 -18   0 -11    3.28    3.83
 -18   0 -10   43.92    7.70
 -18   0 -10   43.37    6.48
 -18   0  -9    2.17    4.31
 -18   0  -9   -0.81    3.99
 -18   0  -8   14.34    5.58
 -18   0  -8    9.77    4.58
 -18   0  -7   -2.24    4.44
 -18   0  -7   -2.42    3.50
 -18   0  -6   -2.27    4.40
 -18   0  -6    1.61    3.62
 -18   0  -5    1.16    4.61
 -18   0  -5   -3.21    4.11
 -18   0  -4   64.97    7.51
 -18   0  -4   76.81    9.68
 -18   0  -3   -5.61    4.71
 -18   0  -2   72.84    8.36
 -18   0  -1   -4.08    5.48
 -18   0   0   47.69    7.53
 -18   0   1   -7.43    5.81
 -18   0   2  231.67   13.97
 -18   0   3   -8.35    5.75
 -18   0   4  187.31   12.85
 -18   0   5   -8.69    6.90
 -18   0   6  121.30   11.21
 -18   0   7  -10.79    6.61
 -18   0   8  128.28   11.16
 -18   0  10    7.20    5.11
 -18  -2 -12   -0.84    4.55
 -18   2 -12    2.50    4.28
 -18   2 -11   17.51    5.23
 -18  -2 -11   26.04    5.79
 -18   2 -10    9.30    4.45
 -18  -2 -10   -2.52    4.37
 -18   2 -10    5.83    4.33
 -18   2  -9   70.21    8.06
 -18   2  -9   64.87    7.75
 -18  -2  -9   75.53    8.15
 -18   2  -8    4.99    3.46
 -18   2  -8   -3.33    4.44
 -18  -2  -8   -1.68    4.88
 -18   2  -7   12.91    4.90
 -18   2  -7   15.81    4.90
 -18  -2  -7   15.96    4.73
 -18   2  -6   -0.88    3.90
 -18   2  -6    4.14    4.13
 -18  -2  -6    5.02    4.29
 -18   2  -5   69.31    8.18
 -18  -2  -5   70.43    8.04
 -18   2  -5   70.47    7.72
 -18  -2  -4   12.63    4.90
 -18   2  -4   13.31    5.16
 -18   2  -4   18.52    5.08
 -18   2  -3  149.81   11.20
 -18  -2  -3  165.41   11.71
 -18  -2  -2   25.60    6.09
 -18   2  -2   46.27    6.91
 -18   2  -1   -3.41    4.95
 -18  -2  -1   -0.86    4.97
 -18   2   0   32.73    6.56
 -18  -2   0   14.01    5.27
 -18   2   1    6.96    4.83
 -18  -2   1   11.51    5.21
 -18  -2   2   12.47    5.30
 -18   2   2   12.24    5.20
 -18   2   3   22.85    6.11
 -18  -2   3   32.23    6.69
 -18   2   4    1.80    4.86
 -18  -2   4   -3.66    5.32
 -18  -2   5    2.81    4.80
 -18   2   5   -1.84    4.91
 -18  -2   6   -8.61    5.98
 -18   2   6   -9.38    5.52
 -18   2   7   63.69    9.02
 -18  -2   7   57.13    8.43
 -18  -2   8    2.95    5.32
 -18   2   8   -4.83    6.03
 -18   2   9   48.41    7.78
 -18  -2   9   36.42    7.13
 -18   2  10   22.32    5.91
 -18  -2  10   39.42    7.27
 -18  -4 -11   45.29    7.20
 -18   4 -11   49.52    7.38
 -18  -4 -10    6.85    4.52
 -18   4 -10    9.40    5.24
 -18   4  -9   12.91    5.17
 -18  -4  -9    6.04    4.73
 -18  -4  -8   10.43    5.28
 -18   4  -8   14.72    5.41
 -18  -4  -7   16.62    5.68
 -18   4  -7   10.45    4.66
 -18  -4  -6   29.14    6.47
 -18   4  -6   21.09    6.34
 -18  -4  -5    3.56    4.63
 -18   4  -5    0.88    4.66
 -18   4  -4  130.83   10.94
 -18  -4  -4  111.21   10.40
 -18   4  -3   -1.80    4.86
 -18  -4  -3    6.35    5.09
 -18  -4  -2   54.37    7.99
 -18   4  -2   62.90    8.14
 -18  -4  -1    0.93    4.92
 -18   4  -1    1.84    4.99
 -18   4   0   -5.66    5.42
 -18  -4   0   -1.91    5.37
 -18   4   1    4.82    5.02
 -18  -4   1    9.80    5.82
 -18   4   2   21.68    6.24
 -18  -4   2   40.12    7.79
 -18   4   3   29.10    6.97
 -18  -4   3   22.50    6.35
 -18  -4   4   11.43    6.31
 -18   4   4   14.26    6.31
 -18   4   5   14.40    6.18
 -18  -4   5    8.40    5.83
 -18  -4   6   -1.08    6.69
 -18   4   6   -1.06    6.42
 -18   4   7   -1.09    5.82
 -18  -4   7   -5.56    6.75
 -18  -4   8   37.61    7.74
 -18   4   8   32.41    7.34
 -18  -4   9    1.16    5.75
 -18   4   9    2.27    5.48
 -18   4  10   19.63    6.42
 -18  -4  10   12.90    5.85
 -18   4  11   -1.16    5.22
 -18  -4  11   -1.17    5.57
 -18   4  12   28.94    7.27
 -18  -4  12   49.02    8.73
 -18   4  13   20.74    7.13
 -18  -4  13   10.41    6.42
 -18   6  -8   23.37    5.43
 -18  -6  -8   21.44    5.12
 -18  -6  -7    1.60  207.78
 -18   6  -7    7.29    4.66
 -18  -6  -6   25.85    6.00
 -18   6  -6   25.42    5.97
 -18  -6  -5    2.46    4.14
 -18   6  -5   -1.66    4.55
 -18  -6  -4   23.21    5.81
 -18   6  -4   24.35    6.10
 -18  -6  -3    6.74    4.73
 -18   6  -3   12.77    5.27
 -18   6  -2   12.98    5.61
 -18  -6  -2    2.57    5.09
 -18   6  -1   -0.88    6.07
 -18  -6  -1   -3.47    6.16
 -18   6   0    7.13    5.62
 -18  -6   0    9.73    5.79
 -18   6   1    2.73    5.79
 -18  -6   1   -7.23    6.74
 -18  -6   2   26.75    7.22
 -18   6   2   35.19    7.68
 -18   6   3   76.13    9.62
 -18  -6   3   53.18    8.72
 -18  -6   4   65.58    9.77
 -18   6   4   52.88    8.60
 -18   6   5   22.13    7.51
 -18  -6   5   21.15    7.37
 -18  -6   6   27.83    8.01
 -18   6   6   34.03    7.81
 -18   6   7    8.39    6.43
 -18  -6   7   11.56    7.00
 -18   6   8   10.64    5.98
 -18  -6   8   16.01    6.92
 -18   6   9   -6.56    6.50
 -18  -6   9   -3.29    6.58
 -18   6  10   17.88    6.92
 -18  -6  10    5.59    5.90
 -18   6  11   -1.15    5.80
 -18  -6  11   -4.56    5.58
 -18  -6  12    4.65    5.79
 -18   6  12   15.18    6.40
 -18   6  13   -3.54    5.51
 -18  -6  13   -3.51  201.59
 -18  -6  14   -1.17  285.04
 -18   6  14    1.19    6.01
 -18  -6  15   -1.17    5.26
 -17   1 -17    5.21    3.53
 -17   1 -16    7.06    3.60
 -17  -1 -16    6.57    4.67
 -17   1 -15    3.29    3.49
 -17  -1 -15    3.27    3.95
 -17  -1 -14   -2.29    4.21
 -17  -1 -14   -3.24    4.09
 -17  -1 -13   45.58    7.84
 -17  -1 -13   60.07    7.45
 -17  -1 -12   19.51    5.72
 -17   1 -12   13.36    4.70
 -17  -1 -12   14.33    4.69
 -17   1 -11   35.85    6.06
 -17  -1 -11   44.77    7.68
 -17  -1 -11   40.54    6.17
 -17   1 -10    0.91    3.86
 -17  -1 -10    2.32    4.61
 -17  -1 -10   -0.79    4.18
 -17   1  -9   22.13    5.56
 -17  -1  -9   29.48    6.72
 -17  -1  -9   37.86    6.18
 -17   1  -8   54.54    7.54
 -17  -1  -8   56.49    8.53
 -17  -1  -8   51.31    6.85
 -17  -1  -7   63.47    9.36
 -17   1  -7   60.20    8.16
 -17  -1  -7   62.73    7.48
 -17  -1  -6   93.53   10.76
 -17  -1  -6   97.66    8.82
 -17   1  -6   99.91   10.12
 -17   1  -5    0.99    4.30
 -17  -1  -5   -2.56    5.21
 -17  -1  -5   -1.56    4.49
 -17  -1  -4   15.62    4.85
 -17  -1  -4   21.37    6.45
 -17  -1  -3    8.66    4.63
 -17  -1  -2  147.95   10.82
 -17  -1  -1   10.44    5.57
 -17  -1   0  192.87   12.47
 -17  -1   1   -0.81    4.73
 -17  -1   2   90.15    9.10
 -17  -1   3   30.93    6.74
 -17  -1   4  128.15   11.16
 -17  -1   5  108.03   10.43
 -17  -1   6   50.44    8.35
 -17  -1   7   26.81    6.86
 -17  -1   8    5.35    5.52
 -17  -1   9   19.52    5.77
 -17   3 -15   39.40    6.67
 -17  -3 -15   29.67    5.88
 -17  -3 -14   -4.12    5.24
 -17   3 -14   -1.64    5.02
 -17   3 -13   46.43    7.28
 -17  -3 -13   42.59    6.93
 -17  -3 -12   21.99    5.54
 -17   3 -12   34.85    6.65
 -17  -3 -11   47.91    6.88
 -17   3 -11   43.62    6.95
 -17  -3 -10   -0.82    4.06
 -17   3 -10    2.43    4.27
 -17   3  -9   28.38    4.35
 -17  -3  -9   21.25    5.50
 -17   3  -9   18.68    5.47
 -17   3  -8   10.18    3.74
 -17   3  -8   11.37    4.83
 -17  -3  -8    9.83    4.66
 -17   3  -7   70.16    6.92
 -17   3  -7   48.22    6.62
 -17  -3  -7   52.73    7.15
 -17   3  -6   41.87    5.83
 -17   3  -6   44.13    6.58
 -17  -3  -6   44.54    6.83
 -17   3  -5   12.86    3.93
 -17   3  -5   18.04    5.47
 -17  -3  -5   22.36    5.57
 -17   3  -4   -0.82    4.04
 -17  -3  -4    3.34    4.28
 -17   3  -4    0.75    3.68
 -17   3  -3   31.60    5.83
 -17  -3  -3   19.38    5.48
 -17  -3  -2   11.10    4.86
 -17   3  -2   28.62    6.37
 -17   3  -1  104.62    9.88
 -17  -3  -1  110.67   10.01
 -17   3   0    6.10    4.78
 -17  -3   0    1.78    4.80
 -17   3   1    9.77    4.82
 -17  -3   1   22.66    5.89
 -17   3   2    8.09    4.80
 -17  -3   2    8.26    4.97
 -17  -3   3    0.93    4.82
 -17   3   3   -0.91    5.10
 -17   3   4    1.86    5.23
 -17  -3   4    5.72    4.89
 -17   3   5   23.92    6.60
 -17  -3   5   31.35    7.12
 -17  -3   6    8.03    5.57
 -17   3   6    7.84    5.76
 -17  -3   7    9.22    6.09
 -17   3   7   19.01    6.32
 -17  -3   8   -2.08    6.37
 -17   3   8   -1.02    6.53
 -17  -3   9  112.37   11.01
 -17   3   9   99.82   10.61
 -17   3  10   56.96    8.48
 -17  -3  10   59.05    8.68
 -17   5 -13    8.72    4.76
 -17  -5 -13    0.79    4.20
 -17  -5 -12   70.50    7.86
 -17   5 -12   70.34    7.77
 -17  -5 -11   18.21    5.00
 -17   5 -11   12.78    5.14
 -17   5 -10   61.50    7.51
 -17  -5 -10   54.63    7.32
 -17  -5  -9   20.63    5.60
 -17   5  -9   27.20    5.82
 -17  -5  -8   41.65    6.78
 -17   5  -8   46.82    6.91
 -17  -5  -7   -6.48    5.34
 -17   5  -7   -0.82    4.74
 -17  -5  -6   31.06    6.00
 -17   5  -6   34.56    6.49
 -17  -5  -5    2.49    4.65
 -17   5  -5   -5.00    5.50
 -17   5  -4   14.36    5.03
 -17  -5  -4   17.66    5.51
 -17  -5  -3   -3.40    4.83
 -17   5  -3    1.71    4.56
 -17  -5  -2   51.05    7.50
 -17   5  -2   58.94    7.84
 -17   5  -1   46.89    7.94
 -17  -5  -1   38.04    7.20
 -17  -5   0   70.41    9.16
 -17   5   0   69.38    9.11
 -17   5   1    0.93    6.39
 -17  -5   1   16.77    6.46
 -17   5   2   23.97    6.81
 -17  -5   2   18.28    6.68
 -17   5   3   -7.90    7.11
 -17  -5   3   -8.95    6.68
 -17   5   4   60.65    9.08
 -17  -5   4   82.65   10.17
 -17  -5   5    1.04    7.01
 -17   5   5   -7.23    7.54
 -17   5   6   39.23    8.75
 -17  -5   6   36.49    8.19
 -17  -5   7    4.44    7.70
 -17   5   7   16.45    7.11
 -17  -5   8   26.36    6.96
 -17   5   8   18.12    6.95
 -17   5   9   -1.16    5.76
 -17  -5   9    1.17    5.74
 -17  -5  10   33.43    8.06
 -17   5  10   54.44    9.21
 -17   5  11    2.40    5.51
 -17   5  12   22.76    7.64
 -17  -5  12   19.19    7.06
 -17  -5  13    5.95    5.74
 -17   5  13    7.16    6.03
 -17   7 -10    3.37    3.20
 -17   7  -9    0.68    3.58
 -17   7  -8    2.06    3.80
 -17   7  -7   13.04    4.13
 -17   7  -6   -1.37    3.86
 -17  -7  -5   20.93    5.08
 -17   7  -5   11.02    4.48
 -17  -7  -4   45.76    6.27
 -17   7  -4   45.27    6.53
 -17  -7  -3   26.29    5.51
 -17   7  -3   21.14    5.48
 -17   7  -2   18.52    4.99
 -17  -7  -2   21.01    5.27
 -17   7  -1   33.21    6.11
 -17  -7  -1   39.82    6.26
 -17  -7   0    6.51    4.61
 -17   7   0    0.73    4.17
 -17  -7   1    7.33    4.45
 -17   7   1    1.48    4.45
 -17   7   2    3.02    4.66
 -17  -7   2    0.75    4.39
 -17  -7   3   10.69    5.00
 -17   7   3    8.46    5.08
 -17  -7   4   -3.90    4.96
 -17   7   4   -1.57    4.65
 -17  -7   5   31.38    6.35
 -17   7   5   33.04    6.47
 -17   7   6    3.31    4.87
 -17  -7   6    0.83    4.65
 -17  -7   7   24.73    6.33
 -17   7   7   27.22    6.14
 -17   7   8   -1.74    5.22
 -17  -7   8   -0.87    5.07
 -17   7   9   23.88    6.19
 -17  -7   9   13.34    5.46
 -17  -7  10    5.43    4.71
 -17   7  10   -2.70    5.11
 -17  -7  11   10.19    5.08
 -17   7  11   11.04    5.75
 -17   7  12   10.41    5.19
 -17   7  13    9.69    5.57
 -17   7  14    3.93    5.17
 -17   7  15   13.86    5.36
 -17   7  16   -9.93    5.44
 -16   0 -19   -1.49    3.59
 -16   0 -18   -1.58    3.70
 -16   0 -18   -1.52    3.29
 -16   0 -17    3.15    3.48
 -16   0 -17    1.57    3.53
 -16   0 -16   36.27    5.95
 -16   0 -16   29.22    5.71
 -16   0 -15   -2.35    3.77
 -16   0 -15    1.69    3.66
 -16   0 -14    9.89    4.54
 -16   0 -14    9.27    4.19
 -16   0 -14   20.13    5.04
 -16   0 -13   -0.90    4.29
 -16   0 -13   -1.53    3.74
 -16   0 -13    0.99    4.01
 -16   0 -12   47.85    6.80
 -16   0 -12   70.03    8.62
 -16   0 -11   -3.02    4.49
 -16   0 -11    0.99    4.13
 -16   0 -10  244.33   13.66
 -16   0 -10  245.91   15.36
 -16   0  -9   -1.49    4.30
 -16   0  -9   -2.03    4.22
 -16   0  -8  155.20   10.59
 -16   0  -8  151.57   12.45
 -16   0  -7   -0.74    3.85
 -16   0  -7   -1.04    4.04
 -16   0  -6  114.29    9.09
 -16   0  -6  104.32   10.77
 -16   0  -5   -3.17    3.13
 -16   0  -5   -1.10    4.15
 -16   0  -5   -0.74    4.38
 -16   0  -4  245.56   10.44
 -16   0  -4  239.79   13.30
 -16   0  -3    0.41    2.95
 -16   0  -3   -0.74    4.43
 -16   0  -2   58.32    5.23
 -16   0  -2   42.93    6.47
 -16   0  -1   -4.69    3.14
 -16   0   0  119.46    7.41
 -16   0   0  109.13    9.25
 -16   0   1   -3.08    3.78
 -16   0   1   -0.76    4.50
 -16   0   2  327.63   16.34
 -16   0   2  364.23   13.52
 -16   0   3   -3.62    3.44
 -16   0   3   -4.80    5.50
 -16   0   4   72.18    8.40
 -16   0   4   96.41    6.92
 -16   0   5   -5.99    3.90
 -16   0   5   -6.65    6.24
 -16   0   6   84.26    6.47
 -16   0   6   56.88    7.97
 -16   0   7   -2.82    3.51
 -16   0   7   -4.18    5.37
 -16   0   8  201.82   10.01
 -16   0   9   -2.84    3.56
 -16   0  10   61.94    5.54
 -16  -2 -18   -4.75    4.29
 -16   2 -18    0.79    3.68
 -16   2 -17   29.82    5.88
 -16  -2 -17   30.77    5.95
 -16   2 -17   29.85    5.03
 -16  -2 -16    3.15    4.32
 -16   2 -16    7.06    4.35
 -16   2 -16    3.96    3.71
 -16  -2 -15   89.15    8.74
 -16   2 -15   91.01    8.78
 -16   2 -14    2.33    3.93
 -16  -2 -14   -0.78    4.23
 -16  -2 -13    6.20    4.30
 -16   2 -13   16.19    5.13
 -16   2 -12   -1.53    4.59
 -16  -2 -12   -3.84    4.98
 -16  -2 -12   -1.24    5.02
 -16   2 -11   34.34    6.01
 -16  -2 -11   38.38    6.43
 -16  -2 -11   44.73    8.17
 -16   2 -11   56.49    6.39
 -16   2 -10   -3.05    4.28
 -16  -2 -10   -1.53    4.36
 -16  -2 -10   -3.78    5.11
 -16   2 -10    4.17    3.30
 -16  -2  -9   65.02    7.63
 -16   2  -9   63.07    7.52
 -16  -2  -9   56.41    9.24
 -16   2  -9   66.97    7.19
 -16  -2  -8    0.77    4.25
 -16   2  -8   -3.04    4.42
 -16   2  -8    0.75    3.49
 -16  -2  -8   -2.62    5.07
 -16  -2  -7    0.76    3.56
 -16   2  -7    3.03    3.41
 -16  -2  -7    5.34    4.91
 -16   2  -7    0.78    3.29
 -16   2  -6   27.22    5.70
 -16  -2  -6   25.18    5.40
 -16  -2  -6   32.78    7.69
 -16   2  -6   31.00    5.58
 -16  -2  -5  104.17   12.16
 -16  -2  -5  100.93    8.89
 -16   2  -5   92.50    8.70
 -16   2  -5   93.28    8.80
 -16  -2  -4   99.09    9.13
 -16  -2  -4  101.90    6.73
 -16   2  -4   95.97    6.64
 -16  -2  -4  109.84   12.64
 -16   2  -4   82.10    8.28
 -16  -2  -3   59.21    5.47
 -16   2  -3   57.25    5.42
 -16   2  -3   63.01    7.44
 -16  -2  -3   55.98    7.19
 -16  -2  -2  126.25    7.49
 -16   2  -2  127.36    7.61
 -16  -2  -2  130.17   10.46
 -16   2  -2  128.53   10.14
 -16  -2  -1   13.01    3.49
 -16   2  -1    7.83    3.27
 -16   2  -1    9.49    5.13
 -16  -2  -1    7.22    4.77
 -16  -2   0   32.86    4.54
 -16   2   0   35.96    6.69
 -16  -2   0   30.82    6.53
 -16  -2   1  222.27   10.33
 -16   2   1  223.25   10.30
 -16  -2   1  203.00   12.97
 -16   2   1  214.23   13.09
 -16  -2   2    0.45    3.04
 -16   2   2   -2.70    3.24
 -16   2   2    2.45    5.15
 -16  -2   2   -2.49    5.53
 -16   2   3   46.92    5.09
 -16  -2   3   45.91    5.20
 -16  -2   3   46.30    7.21
 -16   2   3   28.62    6.16
 -16  -2   4   -5.05    3.73
 -16   2   4   -3.67    3.54
 -16  -2   4   -4.39    6.32
 -16   2   4   -6.89    6.60
 -16  -2   5    6.95    3.34
 -16   2   5   13.89    3.70
 -16  -2   5    3.58    6.16
 -16   2   5    5.27    5.65
 -16   2   6   -0.47    3.76
 -16  -2   6   -5.11    3.60
 -16   2   6   -6.24    6.13
 -16  -2   6   -7.27    6.73
 -16  -2   7   66.75    8.78
 -16   2   7   63.67    8.40
 -16   2   7   98.90    6.95
 -16  -2   7  111.50    7.28
 -16   2   8   -6.27    5.86
 -16  -2   8   -4.56    5.75
 -16  -2   8    1.41    3.20
 -16   2   8   -2.34    3.77
 -16   2   9  185.58    9.39
 -16  -2   9  165.62    8.99
 -16  -2  10   11.70    3.28
 -16   4 -16   32.34    5.96
 -16  -4 -16   31.47    5.94
 -16   4 -15   26.11    5.79
 -16  -4 -15   36.05    6.37
 -16   4 -14   18.54    5.33
 -16  -4 -14   26.23    5.77
 -16  -4 -13   23.98    5.52
 -16   4 -13   43.39    6.54
 -16   4 -12   20.03    5.18
 -16  -4 -12   16.16    4.87
 -16   4 -11   15.36    5.12
 -16  -4 -11   15.34    5.45
 -16  -4 -10   68.24    7.73
 -16   4 -10   56.77    7.41
 -16   4  -9   23.15    5.53
 -16  -4  -9   14.66    4.97
 -16  -4  -8   22.52    5.31
 -16   4  -8   14.75    4.91
 -16   4  -7   19.50    5.26
 -16  -4  -7   37.48    6.33
 -16  -4  -6   11.85    4.34
 -16   4  -6   22.88    5.35
 -16   4  -6   16.24    2.70
 -16   4  -5   -0.79    3.94
 -16  -4  -5    0.79    3.96
 -16   4  -5    0.84    2.41
 -16   4  -4   78.47    8.34
 -16   4  -4   74.87    6.32
 -16   4  -3   -1.62    4.22
 -16  -4  -3   -4.90    4.80
 -16   4  -2   18.11    5.30
 -16  -4  -2   15.75    5.19
 -16  -4  -1   -1.70    4.90
 -16   4  -1   -2.53    4.57
 -16   4   0   91.86    9.45
 -16  -4   0   86.79    9.16
 -16  -4   0   63.44    5.89
 -16   4   0   68.38    6.13
 -16   4   1   -7.32    4.06
 -16   4   1   -3.57    5.24
 -16  -4   1    0.90    5.01
 -16  -4   2  143.32   11.69
 -16   4   2  147.49   11.82
 -16  -4   2  118.46    7.73
 -16   4   2  129.75    8.00
 -16  -4   3   46.04    5.22
 -16   4   3   48.53    5.42
 -16  -4   3   42.47    7.72
 -16   4   3   42.69    7.51
 -16   4   4   -5.58    3.93
 -16  -4   4   -4.16    4.51
 -16  -4   4   -0.98    5.86
 -16   4   4   -0.96    5.75
 -16  -4   5   40.41    8.13
 -16   4   5   62.34    9.17
 -16   4   5   50.12    5.56
 -16  -4   5   52.19    5.46
 -16   4   6   -6.13    7.24
 -16  -4   6   -6.26    7.45
 -16  -4   6   -0.93    4.36
 -16   4   6   -1.39    3.83
 -16   4   7  131.96   12.28
 -16  -4   7  127.18   12.11
 -16  -4   7  115.09    7.58
 -16   4   7  113.44    7.56
 -16  -4   8   -4.39    6.59
 -16   4   8    8.60    6.25
 -16   4   9   63.77    9.07
 -16  -4   9  106.78   11.11
 -16  -4  10    3.29    5.12
 -16   4  10    8.64    5.77
 -16  -6 -15    5.56    3.76
 -16   6 -14    9.17    3.87
 -16  -6 -14   15.24  184.12
 -16   6 -13   -1.40    3.70
 -16  -6 -13    1.38    3.53
 -16  -6 -12    5.52    3.64
 -16   6 -12   12.66    4.36
 -16  -6 -11   15.27    4.48
 -16   6 -11   26.90    5.60
 -16   6 -10   41.43    6.49
 -16  -6 -10   28.02    5.50
 -16   6  -9   41.41    6.44
 -16  -6  -9   32.23    5.96
 -16  -6  -8   90.48    8.29
 -16   6  -8   67.82    7.65
 -16   6  -7   -2.15    4.65
 -16  -6  -7   -0.70    4.44
 -16   6  -6   94.95    8.61
 -16  -6  -6   84.71    8.57
 -16   6  -5   12.47    5.05
 -16  -6  -5    5.77    4.51
 -16   6  -4   27.48    6.02
 -16  -6  -4   24.10    5.47
 -16   6  -3    1.51    4.24
 -16  -6  -3    2.23    4.32
 -16   6  -2   28.34    6.00
 -16  -6  -2   30.16    6.05
 -16   6  -1   -5.46    6.08
 -16  -6  -1   -4.61    5.33
 -16  -6   0   26.78    6.35
 -16   6   0   27.11    6.65
 -16   6   1   75.06    8.70
 -16  -6   1   61.45    8.19
 -16   6   2   29.51    6.91
 -16  -6   2   27.61    6.43
 -16  -6   3   24.31    6.36
 -16   6   3   34.05    7.12
 -16  -6   4    2.71    6.41
 -16   6   4   10.87    6.18
 -16  -6   5   32.68    7.49
 -16   6   5   38.32    7.59
 -16   6   6   -0.96    7.01
 -16  -6   6    3.84    6.55
 -16  -6   7   40.77    8.17
 -16   6   7   41.66    8.19
 -16  -6   8   12.41    6.34
 -16   6   8   25.76    7.15
 -16  -6   9   -2.14    5.80
 -16   6   9   -3.20    6.34
 -16   6  10    5.51    5.32
 -16  -6  10   13.25    5.98
 -16   6  11    1.12    5.32
 -16  -6  11   -3.36    5.91
 -16  -6  12   -4.54    6.14
 -16   6  12   -1.14    5.49
 -16  -6  13   -4.53    5.46
 -16   6  13   -9.11    6.16
 -16  -6  14   14.55    6.51
 -16   6  14   11.31    6.20
 -16   8  -2    2.18    3.30
 -16   8  -1   42.81    5.53
 -16   8   0   -1.66    3.52
 -16   8   1   45.70    5.68
 -16   8   2   -3.39    3.76
 -16   8   3   17.07    4.50
 -16   8   4    2.30    3.31
 -16   8   5    4.08    3.68
 -16   8   6    6.51    3.55
 -16   8   7    7.86    3.75
 -16   8   8    1.86    3.43
 -15  -1 -22    2.98    3.41
 -15  -1 -21   14.46    4.23
 -15   1 -20   12.43    3.88
 -15  -1 -20   15.57    4.48
 -15  -1 -20   14.00    4.77
 -15   1 -19   33.64    5.14
 -15  -1 -19   43.90    6.39
 -15  -1 -19   49.19    6.47
 -15  -1 -18   22.02    5.44
 -15   1 -18   19.58    4.30
 -15  -1 -18   22.63    5.21
 -15  -1 -17   -2.26    3.76
 -15  -1 -17   -3.27    3.32
 -15   1 -17   -5.27    3.33
 -15  -1 -16    0.75    3.58
 -15   1 -16    1.39    3.34
 -15  -1 -16   -1.67    3.83
 -15  -1 -15    2.25    3.79
 -15   1 -15   -5.07    3.87
 -15  -1 -15   -0.85    3.70
 -15  -1 -14   22.25    5.28
 -15  -1 -14   27.20    5.96
 -15  -1 -14   26.94    6.28
 -15  -1 -13   43.91    6.34
 -15  -1 -13   53.88    7.32
 -15  -1 -13   42.81    7.59
 -15  -1 -12  116.16    9.24
 -15  -1 -12  129.32   11.15
 -15   1 -12  132.93   10.32
 -15  -1 -12  136.65   11.98
 -15  -1 -11   23.16    5.15
 -15   1 -11   27.52    5.27
 -15  -1 -11   22.62    6.21
 -15  -1 -10   50.37    6.48
 -15  -1 -10   45.67    7.73
 -15   1  -9   48.47    6.83
 -15  -1  -9   34.26    7.20
 -15  -1  -9   36.88    4.08
 -15  -1  -9   25.76    5.62
 -15  -1  -8  252.41   13.18
 -15  -1  -8  208.41    9.21
 -15  -1  -8  230.26   15.70
 -15   1  -8  231.47   13.86
 -15   1  -7   63.25    7.99
 -15  -1  -7   77.53    9.39
 -15  -1  -7   49.92    4.66
 -15  -1  -7   61.80    7.29
 -15  -1  -6  230.92   12.48
 -15   1  -6  196.36   12.76
 -15  -1  -6  206.64   14.95
 -15   1  -5    6.40    3.89
 -15  -1  -5   13.29    5.83
 -15  -1  -5    9.22    4.31
 -15  -1  -5   12.42    3.10
 -15  -1  -4  214.62   12.30
 -15  -1  -4  202.97    9.07
 -15  -1  -3   11.54    4.77
 -15  -1  -3   15.57    3.43
 -15  -1  -2  316.16   15.36
 -15  -1  -2  313.44   11.98
 -15  -1  -1    8.12    4.52
 -15  -1  -1    3.25    3.15
 -15  -1   0   86.12    8.27
 -15  -1   0  119.10    7.09
 -15  -1   1   -0.76    4.20
 -15  -1   1   -2.08    3.62
 -15  -1   2   47.89    6.53
 -15  -1   2   52.93    5.24
 -15  -1   3  115.11   10.15
 -15  -1   3  165.19    8.45
 -15  -1   4   45.49    7.38
 -15  -1   4   50.06    5.20
 -15  -1   5  417.77   19.68
 -15  -1   5  537.87   16.94
 -15  -1   6   -8.20    5.99
 -15  -1   6   -0.88    3.61
 -15  -1   7  273.37   11.51
 -15  -1   8   -3.10    3.28
 -15  -1   9   79.78    5.99
 -15  -1  10    1.33    2.68
 -15  -1  11    9.33    3.11
 -15  -1  12   46.71    4.85
 -15  -1  13   -0.45    3.16
 -15  -1  14  261.93   11.41
 -15  -3 -19   92.13    8.75
 -15   3 -19   75.89    8.40
 -15  -3 -18   56.60    7.21
 -15   3 -18   51.14    6.98
 -15   3 -17   31.01    4.48
 -15  -3 -17   36.61    6.18
 -15   3 -17   35.71    6.08
 -15   3 -16    1.48    3.52
 -15  -3 -16    5.21    3.92
 -15   3 -16    1.61    2.78
 -15   3 -15   33.42    5.68
 -15  -3 -15   28.34    5.52
 -15   3 -14   18.55    4.83
 -15  -3 -14   19.36    5.01
 -15   3 -13   73.52    7.48
 -15  -3 -13   68.62    7.34
 -15  -3 -12   16.85    4.72
 -15   3 -12   14.59    4.74
 -15  -3 -11   16.03    4.86
 -15   3 -11    9.43    4.18
 -15  -3 -10   54.01    6.74
 -15   3 -10   30.52    5.47
 -15  -3 -10   36.61    8.09
 -15   3  -9   -2.91    4.09
 -15  -3  -9   -2.19    4.20
 -15  -3  -9   -4.15    5.23
 -15   3  -8    4.26    2.32
 -15  -3  -8    4.24    4.58
 -15   3  -8    1.54    2.28
 -15  -3  -8    0.37    2.20
 -15  -3  -8    0.73    3.96
 -15   3  -8    1.45    3.62
 -15  -3  -8    1.01    4.00
 -15   3  -7   20.47    3.77
 -15  -3  -7   21.63    6.62
 -15   3  -7   20.99    3.30
 -15  -3  -7   14.44    3.00
 -15  -3  -7   21.01    5.36
 -15   3  -7   22.68    5.09
 -15  -3  -7   17.66    4.29
 -15   3  -6   -1.73    2.74
 -15  -3  -6    2.95    5.42
 -15   3  -6    1.46    3.16
 -15  -3  -6    1.47    3.49
 -15  -3  -6    0.38    2.21
 -15   3  -6   -0.39    2.22
 -15   3  -5   16.07    3.94
 -15  -3  -5   15.18    6.32
 -15   3  -5   19.84    4.90
 -15  -3  -5   25.93    5.26
 -15  -3  -5   10.51    2.78
 -15   3  -5   11.87    3.23
 -15  -3  -4    6.26    5.42
 -15   3  -4   -1.21    3.18
 -15  -3  -4    3.96    2.57
 -15  -3  -4    2.24    3.84
 -15   3  -4    2.97    4.06
 -15  -3  -3   93.37    6.38
 -15   3  -3   98.80    6.66
 -15   3  -3  107.11    9.11
 -15   3  -2   59.82    7.51
 -15  -3  -2   54.96    7.21
 -15  -3  -2   52.82    5.16
 -15   3  -2   60.54    5.35
 -15   3  -1  270.71   14.71
 -15  -3  -1  260.20   14.58
 -15  -3  -1  261.68   10.96
 -15   3  -1  258.58   11.05
 -15  -3   0   20.30    5.98
 -15   3   0   11.19    5.55
 -15  -3   0   14.33    3.79
 -15   3   0   14.39    3.82
 -15  -3   1  191.61    9.49
 -15   3   1  175.24    9.19
 -15   3   1  207.93   13.08
 -15  -3   1  225.69   13.60
 -15   3   2   -2.49    5.71
 -15  -3   2   -2.54    5.59
 -15  -3   2    3.43    3.71
 -15   3   2    3.00    3.64
 -15  -3   3  200.36    9.69
 -15   3   3  225.97   10.23
 -15  -3   3  207.69   13.77
 -15   3   3  216.99   13.75
 -15   3   4   54.05    8.35
 -15  -3   4   67.97    9.23
 -15   3   4   72.53    6.09
 -15  -3   4   52.40    5.33
 -15  -3   5  119.92    7.55
 -15   3   5  122.39    7.51
 -15  -3   5  100.05   10.74
 -15   3   5  110.52   10.77
 -15   3   6   13.07    3.63
 -15  -3   6   17.44    4.11
 -15  -3   6   14.26    6.90
 -15   3   6    4.64    7.24
 -15  -3   7   49.86    5.26
 -15   3   7   45.38    5.10
 -15  -3   7   26.68    7.47
 -15   3   7   15.83    6.19
 -15   3   8   51.32    5.23
 -15  -3   8   46.06    5.02
 -15   3   8   44.68    7.62
 -15  -3   8   37.10    7.05
 -15  -3   9  118.10    7.23
 -15   3   9  119.39    7.32
 -15   3  10    9.11    3.06
 -15  -3  10   13.01    3.43
 -15  -3  11  194.69    9.42
 -15   3  11  187.05    9.33
 -15   3  12    3.03    2.65
 -15  -3  12    3.47    3.10
 -15  -3  13  321.10   12.60
 -15   3  13  319.66   12.54
 -15  -5 -18   14.18    4.49
 -15   5 -18   27.21    5.39
 -15   5 -17    0.71    3.81
 -15  -5 -17   -0.71    4.06
 -15   5 -16    9.95    4.70
 -15  -5 -16   15.49    4.73
 -15  -5 -15    0.70    3.97
 -15   5 -15    3.53    4.05
 -15   5 -14   71.05    7.45
 -15  -5 -14   73.82    7.71
 -15   5 -13   10.55    4.64
 -15  -5 -13    7.65    4.18
 -15  -5 -12  117.81    9.23
 -15   5 -12  121.88    9.38
 -15  -5 -11    3.50    4.11
 -15   5 -11    2.83    3.68
 -15  -5 -10   43.26    6.12
 -15   5 -10   52.19    6.70
 -15  -5  -9    2.09    4.00
 -15   5  -9   -0.70    4.04
 -15   5  -8   94.26    8.48
 -15  -5  -8  100.29    8.74
 -15   5  -7    8.58    4.80
 -15  -5  -7    7.08    4.21
 -15  -5  -6   54.42    5.09
 -15   5  -6   61.86    5.35
 -15   5  -6   72.12    7.62
 -15  -5  -6   59.99    7.15
 -15  -5  -5   -1.69    2.96
 -15   5  -5   -1.29    3.04
 -15  -5  -5   -3.62    4.21
 -15   5  -5   -2.92    4.34
 -15   5  -4   17.26    3.29
 -15  -5  -4   12.84    3.16
 -15  -5  -4   14.65    4.17
 -15   5  -4   10.35    4.40
 -15  -5  -3   12.46    3.15
 -15   5  -3   16.06    3.37
 -15   5  -3   12.65    2.12
 -15  -5  -3   10.43    4.29
 -15   5  -3    6.76    4.17
 -15   5  -2   23.99    4.01
 -15  -5  -2   19.59    3.69
 -15   5  -2   33.71    6.03
 -15  -5  -2   37.32    6.25
 -15   5  -1   -3.07    3.82
 -15  -5  -1   -3.05    4.00
 -15  -5  -1    0.78    4.87
 -15   5  -1   -0.78    5.30
 -15  -5   0   12.93    5.38
 -15   5   0   19.43    5.66
 -15  -5   0    6.57    3.52
 -15   5   0    9.64    3.53
 -15  -5   1   16.76    6.08
 -15   5   1   13.42    5.86
 -15  -5   1    8.29    3.61
 -15   5   1    9.67    3.52
 -15   5   2   23.49    6.30
 -15  -5   2   34.89    7.00
 -15  -5   2   37.96    4.75
 -15   5   2   35.82    4.53
 -15   5   3   -7.19    5.93
 -15  -5   3   -5.42    6.06
 -15  -5   3   -5.23    4.01
 -15  -5   4  202.61   13.94
 -15   5   4  176.28   12.99
 -15   5   4  176.40    9.03
 -15  -5   5   -0.97    6.27
 -15   5   5    0.97    6.48
 -15  -5   5   -2.15    3.82
 -15   5   5   -4.31    3.84
 -15  -5   6  101.46   11.47
 -15   5   6  106.43   11.25
 -15   5   6  126.76    7.56
 -15  -5   6  100.25    7.05
 -15   5   7   59.54    5.43
 -15  -5   7   60.98    5.64
 -15   5   8   72.53   10.14
 -15  -5   8   89.86   10.81
 -15  -5   8   83.75    6.06
 -15   5   8   76.54    5.98
 -15  -5   9   -1.12    6.14
 -15   5   9    5.54    5.68
 -15  -5   9   -1.26    2.74
 -15   5   9   -1.26    3.10
 -15  -5  10   89.99   10.70
 -15   5  10   69.06    9.49
 -15  -5  10   88.89    6.17
 -15   5  10   71.97    5.86
 -15   5  11   17.08    3.29
 -15  -5  11   18.72    3.44
 -15  -5  17    8.44    2.95
 -15   5  24   20.30    4.05
 -15   5  25    1.62    2.76
 -15   5  26   17.91    3.70
 -15   7 -16   21.36    4.57
 -15   7 -15    1.22    3.34
 -15   7 -14    4.85    3.53
 -15  -7 -13   10.58    3.92
 -15   7 -13    8.47    4.13
 -15  -7 -12   -3.52    3.77
 -15   7 -12   -1.21    3.77
 -15  -7 -11    8.16    3.91
 -15   7 -11    1.20    3.63
 -15   7 -10   11.33    3.94
 -15  -7 -10    6.38    3.56
 -15   7  -9   19.63    4.38
 -15  -7  -9    9.84    3.89
 -15   7  -8    4.81    3.58
 -15  -7  -8   -0.59    3.40
 -15  -7  -7   66.92    6.65
 -15   7  -7   58.45    6.45
 -15   7  -6   20.46    4.71
 -15  -7  -6   14.65    4.41
 -15  -7  -5   46.89    6.02
 -15   7  -5   49.31    6.10
 -15   7  -4   35.43    4.71
 -15  -7  -4   32.58    5.48
 -15   7  -4   47.98    6.18
 -15   7  -3   63.30    6.74
 -15  -7  -3   69.58    7.10
 -15   7  -3   69.40    5.94
 -15   7  -2   14.58    3.82
 -15   7  -2    8.70    4.64
 -15  -7  -2   10.33    4.01
 -15   7  -1   28.63    4.52
 -15  -7  -1   28.45    5.34
 -15   7  -1   29.70    5.42
 -15   7   0   23.97    4.37
 -15  -7   0   30.16    5.41
 -15   7   0   24.35    5.20
 -15   7   1   -1.72    3.27
 -15  -7   1    2.56    4.04
 -15   7   1   -1.31    4.73
 -15   7   2   -2.54    3.38
 -15  -7   2   -3.94    4.38
 -15   7   2   -4.67    4.52
 -15   7   3   35.97    4.49
 -15   7   3   37.61    6.16
 -15  -7   3   27.00    5.40
 -15   7   4    6.68    2.79
 -15   7   4    7.79    4.64
 -15  -7   4    4.21    4.43
 -15   7   4    3.32    2.79
 -15   7   5   26.46    4.14
 -15  -7   5   28.42    5.85
 -15   7   5   36.69    6.60
 -15   7   5   35.56    4.32
 -15   7   6    3.20    2.53
 -15   7   6   -1.61    2.75
 -15   7   6    0.76    5.11
 -15  -7   6   -3.03    5.62
 -15   7   7    9.19    2.86
 -15   7   7   16.49    5.23
 -15  -7   7   10.97    5.18
 -15   7   8    1.19    2.78
 -15   7   8    4.02    4.78
 -15  -7   8    1.61    4.64
 -15   7   9   45.54    4.60
 -15  -7   9   52.89    7.72
 -15   7   9   54.29    7.48
 -15   7  10    0.87    4.47
 -15  -7  10    0.88    4.69
 -15  -7  11   26.36    6.41
 -15   7  11   11.73    5.20
 -15  -7  12   21.47    6.28
 -15   7  12   20.40    5.75
 -15  -7  13    0.95    4.87
 -15   7  13    9.45    5.24
 -15   7  14   -1.89    4.64
 -15  -7  14    0.95    5.13
 -15  -7  15   11.34    5.68
 -15   7  15   13.24    6.08
 -14   0 -22   42.88    5.39
 -14   0 -22   39.43    6.25
 -14   0 -21   -0.63    2.68
 -14   0 -21   -1.50    3.91
 -14   0 -20   -0.65    2.81
 -14   0 -20    1.49    3.82
 -14   0 -19   -1.33    3.06
 -14   0 -19    2.21    3.72
 -14   0 -18   55.03    6.47
 -14   0 -18   46.42    6.27
 -14   0 -17   -1.39    3.34
 -14   0 -17   -2.16    3.79
 -14   0 -16  216.14   12.45
 -14   0 -16  223.11   12.67
 -14   0 -15    0.71    4.19
 -14   0 -15    1.48    3.79
 -14   0 -14   47.13    6.56
 -14   0 -14   40.37    6.07
 -14   0 -13   -0.91    3.68
 -14   0 -13   -3.46    3.94
 -14   0 -13    0.78    3.60
 -14   0 -12   83.05    7.77
 -14   0 -12   85.67    8.96
 -14   0 -11    0.91    4.08
 -14   0 -11   -2.33    2.55
 -14   0 -11    1.37    3.79
 -14   0 -10  383.26   16.60
 -14   0 -10  419.63   19.36
 -14   0  -9    0.93    4.25
 -14   0  -9    0.34    2.40
 -14   0  -9    5.40    4.14
 -14   0  -8  475.37   18.18
 -14   0  -8  409.02   13.71
 -14   0  -8  450.60   20.57
 -14   0  -7    1.91    4.13
 -14   0  -7    0.34    2.29
 -14   0  -7   -0.67    3.56
 -14   0  -6  415.12   16.94
 -14   0  -6  373.37   12.91
 -14   0  -6  439.18   20.36
 -14   0  -5    1.41    2.50
 -14   0  -5   -1.01    4.38
 -14   0  -5   -1.99    3.45
 -14   0  -4  144.89    7.33
 -14   0  -4  141.70    9.63
 -14   0  -3   -2.17    2.74
 -14   0  -3   -3.39    3.85
 -14   0  -2   -0.37    2.51
 -14   0  -2    0.69    3.46
 -14   0  -1   -1.52    2.69
 -14   0  -1   -3.45    3.83
 -14   0   0   72.19    5.34
 -14   0   0   59.07    6.73
 -14   0   1   -2.14    3.76
 -14   0   2   32.88    4.16
 -14   0   2   27.10    5.27
 -14   0   3   -2.80    3.14
 -14   0   3   -2.25    4.40
 -14   0   4  193.57    8.91
 -14   0   4  141.87   10.48
 -14   0   5   -2.04    2.95
 -14   0   5   -0.76    4.21
 -14   0   6  560.68   17.56
 -14   0   7   -0.83    2.75
 -14   0   8  125.29    7.32
 -14   0   9   -2.07    2.98
 -14   0  10  113.96    6.85
 -14   0  11    0.41    2.36
 -14   0  12   81.96    5.94
 -14   0  13   -0.42    2.55
 -14   0  14   10.41    2.83
 -14   0  15   -1.25    2.32
 -14   0  16  181.10    8.93
 -14   0  17    0.85    2.46
 -14  -2 -21   27.59    5.59
 -14   2 -21   30.44    5.78
 -14   2 -20    2.22    2.52
 -14  -2 -20   -2.96    4.16
 -14   2 -20   -1.47    4.04
 -14  -2 -19    4.19    3.98
 -14   2 -19    4.73    2.84
 -14   2 -19    3.66    3.96
 -14  -2 -19    0.73    3.71
 -14  -2 -18   17.02    4.85
 -14   2 -18   14.96    3.68
 -14   2 -18   18.02    4.52
 -14  -2 -18   18.12    4.83
 -14   2 -17  135.15    9.78
 -14  -2 -17  132.06    9.87
 -14  -2 -17  126.84   10.35
 -14   2 -17  119.84    8.38
 -14  -2 -16   41.23    6.22
 -14   2 -16   34.64    5.71
 -14  -2 -16   39.69    6.55
 -14   2 -16   22.09    4.41
 -14  -2 -15  119.49   10.17
 -14  -2 -15  115.28   11.50
 -14   2 -15  100.21    8.62
 -14  -2 -15  124.24    9.46
 -14  -2 -14   39.39    7.42
 -14  -2 -14   35.95    6.27
 -14   2 -14   47.82    6.17
 -14  -2 -14   36.77    5.70
 -14  -2 -13    6.92    4.47
 -14   2 -13    2.08    3.71
 -14  -2 -13   -0.70    4.15
 -14  -2 -13    7.98    4.35
 -14  -2 -12   22.06    6.37
 -14   2 -12   17.55    3.15
 -14  -2 -12   18.63    4.61
 -14   2 -12   30.22    5.75
 -14  -2 -12   20.74    5.37
 -14  -2 -11   45.39    7.65
 -14   2 -11   35.87    3.80
 -14  -2 -11   33.47    3.75
 -14  -2 -11   37.85    5.76
 -14   2 -11   35.58    5.48
 -14  -2 -11   45.52    7.00
 -14   2 -10    5.36    3.18
 -14  -2 -10    9.41    5.39
 -14   2 -10    4.52    2.35
 -14  -2 -10    3.38    2.03
 -14   2 -10    3.41    3.65
 -14  -2 -10    6.86    3.72
 -14  -2 -10   11.01    4.64
 -14  -2  -9   31.13    6.91
 -14   2  -9   30.92    4.95
 -14  -2  -9   27.50    3.44
 -14   2  -9   31.64    3.62
 -14  -2  -9   41.40    6.50
 -14  -2  -9   34.85    5.65
 -14   2  -9   29.22    5.17
 -14   2  -8    3.23    3.06
 -14  -2  -8    1.22    4.35
 -14   2  -8   -6.80    3.82
 -14  -2  -8   -2.05    3.93
 -14  -2  -8    2.42    2.18
 -14   2  -8    3.17    2.31
 -14  -2  -7   58.19    9.09
 -14   2  -7   53.77    6.21
 -14   2  -7   55.45    6.17
 -14  -2  -7   53.77    6.26
 -14   2  -7   49.19    4.36
 -14  -2  -7   44.00    4.22
 -14   2  -6   35.35    5.26
 -14  -2  -6   26.62    7.14
 -14   2  -6   24.96    3.48
 -14  -2  -6   23.55    3.46
 -14   2  -6   24.99    4.92
 -14  -2  -6   25.85    5.13
 -14   2  -5  212.56    9.08
 -14  -2  -5  195.05    8.74
 -14   2  -5  223.27   12.40
 -14  -2  -5  206.43   15.81
 -14  -2  -5  209.75   11.90
 -14   2  -5  219.64   11.97
 -14   2  -4   67.39    5.33
 -14  -2  -4   73.71    5.29
 -14  -2  -4   69.45   10.18
 -14   2  -4   80.39    7.58
 -14  -2  -4   83.85    7.69
 -14  -2  -3   81.58    5.78
 -14   2  -3   77.81    5.66
 -14   2  -3   67.96    7.35
 -14  -2  -3   93.91    8.27
 -14  -2  -2  120.44    6.93
 -14   2  -2  127.76    7.16
 -14   2  -2  139.67    9.98
 -14  -2  -2  135.52    9.91
 -14  -2  -1  371.83   13.13
 -14   2  -1  387.55   13.39
 -14   2  -1  332.16   16.01
 -14  -2  -1  373.51   16.86
 -14  -2   0   44.21    4.71
 -14   2   0   39.18    4.63
 -14   2   0   40.49    6.65
 -14  -2   0   32.99    6.14
 -14  -2   1  368.75   17.03
 -14   2   1  349.86   16.61
 -14  -2   1  395.46   13.54
 -14   2   1  369.17   13.25
 -14   2   2   -3.20    3.34
 -14  -2   2   -2.00    3.23
 -14   2   2   -5.34    5.53
 -14  -2   2   -4.66    5.50
 -14   2   3  125.76   10.38
 -14  -2   3  124.80   10.44
 -14   2   3  148.59    7.89
 -14  -2   3  138.56    7.63
 -14  -2   4    1.22    3.40
 -14   2   4    1.62    3.08
 -14  -2   4   -6.55    5.98
 -14  -2   5  447.54   14.71
 -14   2   5  446.72   14.71
 -14   2   6   -2.04    3.26
 -14  -2   6   -4.13    6.28
 -14   2   6  -11.34    6.32
 -14   2   7  166.88    8.45
 -14  -2   7  166.77    8.37
 -14  -2   8    7.79    2.89
 -14   2   8   11.86    3.03
 -14   2   9  123.06    7.11
 -14  -2   9  119.56    6.98
 -14   2  10    1.22    2.55
 -14  -2  10    0.41    2.51
 -14  -2  11  304.92   11.97
 -14   2  11  306.83   11.91
 -14   2  12    0.82    2.89
 -14  -2  12   -2.05    2.84
 -14   2  13   48.25    4.74
 -14  -2  13   61.86    5.17
 -14   2  14   57.83    5.15
 -14  -2  14   50.49    4.91
 -14   2  15   39.68    4.38
 -14  -2  15   39.38    4.52
 -14  -2  16  109.13    6.79
 -14   2  16  114.07    7.05
 -14   4 -20    2.14    3.85
 -14  -4 -20    2.13    3.99
 -14   4 -19   19.79    5.07
 -14  -4 -19   26.12    5.28
 -14  -4 -18   14.02    4.59
 -14   4 -18    9.84    4.44
 -14   4 -17    2.79    4.23
 -14  -4 -17    1.39    4.14
 -14   4 -16  141.43   10.13
 -14  -4 -16  146.10   10.12
 -14  -4 -15   -3.43    4.48
 -14   4 -15   -1.37    3.95
 -14  -4 -14   45.73    6.12
 -14   4 -14   39.64    5.92
 -14   4 -13   15.80    4.34
 -14  -4 -13   18.50    4.57
 -14   4 -12   36.13    5.37
 -14  -4 -12   38.84    5.71
 -14   4 -11   10.16    4.07
 -14  -4 -11    3.38    3.21
 -14   4 -10   56.45    4.75
 -14  -4 -10   49.88    4.42
 -14  -4 -10   62.60    6.61
 -14   4 -10   66.08    6.85
 -14   4  -9   15.12    2.82
 -14  -4  -9   11.50    2.62
 -14  -4  -9   12.16    4.06
 -14   4  -9   15.56    4.36
 -14  -4  -8    2.99    5.19
 -14  -4  -8    6.18    2.32
 -14   4  -8    4.12    2.47
 -14   4  -8   -0.68    3.86
 -14  -4  -8    4.75    3.53
 -14  -4  -7   39.83    8.20
 -14   4  -7   28.75    3.72
 -14  -4  -7   27.44    3.53
 -14   4  -7   25.24    5.18
 -14  -4  -7   25.22    5.21
 -14   4  -6   12.61    1.92
 -14  -4  -6   15.61    6.90
 -14  -4  -6    7.86    2.64
 -14   4  -6    8.38    2.63
 -14  -4  -6   11.71    4.86
 -14   4  -6   14.49    4.32
 -14  -4  -6   12.40    4.10
 -14   4  -5    3.46    1.95
 -14  -4  -5    1.60    5.36
 -14   4  -5    4.26    2.79
 -14  -4  -5    1.90    2.40
 -14  -4  -5    3.86    3.74
 -14  -4  -5    3.46    3.34
 -14   4  -5    6.23    3.93
 -14  -4  -4   56.49    4.98
 -14   4  -4   65.24    5.42
 -14   4  -4   67.96    5.41
 -14  -4  -4   51.89    6.57
 -14   4  -4   58.84    6.86
 -14   4  -3   40.61    4.49
 -14  -4  -3   41.69    4.42
 -14   4  -3   39.95    6.21
 -14  -4  -3   51.45    6.52
 -14   4  -2   49.72    5.02
 -14  -4  -2   47.45    4.74
 -14  -4  -2   64.40    7.49
 -14   4  -2   47.39    6.73
 -14  -4  -2   48.94   10.32
 -14   4  -1   13.55    5.35
 -14   4  -1   18.14    3.92
 -14  -4  -1   10.40    3.46
 -14   4   0  164.72    8.51
 -14  -4   0  164.42    8.52
 -14   4   0  177.99   11.91
 -14  -4   0  176.98   11.95
 -14   4   1   14.39    5.89
 -14  -4   1   21.80    5.90
 -14   4   1   17.80    3.72
 -14  -4   1   13.31    3.54
 -14  -4   2   51.47    7.79
 -14   4   2   46.69    7.49
 -14  -4   2   35.09    4.53
 -14   4   2   40.47    4.63
 -14  -4   3  201.88    9.38
 -14   4   3  185.89    9.15
 -14   4   3  198.21   13.35
 -14  -4   3  197.08   13.34
 -14   4   4   -5.37    7.43
 -14  -4   4   -2.73    6.96
 -14  -4   4   -2.42    3.89
 -14   4   4    2.42    3.50
 -14  -4   5  348.57   18.69
 -14   4   5  371.73   18.82
 -14  -4   5  344.05   12.94
 -14   4   5  349.91   12.95
 -14  -4   6   50.08    8.81
 -14   4   6   56.76    9.07
 -14  -4   6   72.10    6.04
 -14   4   6   69.88    5.88
 -14  -4   7  281.94   16.97
 -14   4   7  272.24   16.44
 -14  -4   7  303.92   11.85
 -14   4   7  302.39   11.70
 -14  -4   8   22.96    6.83
 -14   4   8   16.63    6.30
 -14  -4   8   26.99    4.15
 -14   4   8   22.20    3.77
 -14   4   9  112.21    6.87
 -14  -4   9  123.72    7.19
 -14  -4  10   92.15    6.30
 -14   4  10   73.15    5.66
 -14   4  11   22.48    3.68
 -14  -4  11   29.22    4.09
 -14  -4  12  214.15    9.51
 -14   4  12  208.70    9.45
 -14   4  13    3.58    2.58
 -14  -4  13    3.55    2.47
 -14  -4  14   40.22    4.27
 -14   4  14   55.43    4.93
 -14   4  15    1.19    2.34
 -14  -4  15   -1.99    2.53
 -14   4  25    7.86    2.69
 -14   4  26    4.99    2.52
 -14  -6 -19   10.76   76.69
 -14   6 -19    7.74    3.91
 -14  -6 -18   13.15    4.17
 -14   6 -18    7.02    3.71
 -14   6 -17    8.27    4.16
 -14  -6 -17    6.24    3.83
 -14   6 -16   15.80    4.49
 -14  -6 -16   11.16    4.06
 -14   6 -15    4.40    3.96
 -14  -6 -15    4.93    3.85
 -14   6 -14   23.17    4.97
 -14  -6 -14   28.24    5.24
 -14   6 -13   -2.48    3.99
 -14  -6 -13    0.61    3.73
 -14   6 -12   38.24    5.86
 -14  -6 -12   40.48    5.74
 -14  -6 -11   95.08    7.85
 -14   6 -11   95.83    7.93
 -14   6 -10   70.69    7.23
 -14  -6 -10   76.52    7.09
 -14   6  -9   47.12    6.26
 -14  -6  -9   47.37    5.91
 -14   6  -9   48.07    4.84
 -14  -6  -9   48.07    4.78
 -14   6  -8   75.40    7.12
 -14  -6  -8   73.82    7.05
 -14   6  -8   69.99    5.73
 -14  -6  -8   68.03    5.56
 -14  -6  -7   21.14    4.79
 -14   6  -7   27.16    5.17
 -14   6  -7   20.48    3.76
 -14  -6  -7   18.80    3.63
 -14   6  -6   43.59    5.79
 -14  -6  -6   42.67    5.87
 -14   6  -6   43.00    4.63
 -14  -6  -6   37.42    4.54
 -14   6  -5   79.34    7.49
 -14  -6  -5   89.40    7.79
 -14   6  -5   76.56    5.83
 -14  -6  -5   67.30    5.76
 -14  -6  -4   28.53    4.05
 -14   6  -4   28.00    3.93
 -14   6  -4   25.46    5.23
 -14  -6  -4   21.22    4.89
 -14   6  -3    2.50    2.68
 -14  -6  -3    2.94    2.55
 -14  -6  -3    4.45    3.53
 -14   6  -3    9.08    4.32
 -14   6  -2   37.08    4.39
 -14  -6  -2   28.09    3.85
 -14  -6  -2   47.11    5.93
 -14   6  -2   36.85    5.66
 -14  -6  -1   -1.25    2.96
 -14   6  -1   -2.49    3.05
 -14  -6  -1   -1.32    4.04
 -14   6   0    6.19    2.84
 -14  -6   0    2.49    2.74
 -14   6   0    5.55    1.88
 -14   6   0    2.76    4.32
 -14  -6   0    4.07    3.99
 -14  -6   1    2.46    2.66
 -14   6   1    3.27    2.51
 -14   6   1    0.71    4.23
 -14  -6   1    6.31    4.08
 -14   6   1    4.40    2.14
 -14  -6   2    8.52    2.99
 -14   6   2    7.30    2.77
 -14  -6   2    8.08    3.87
 -14   6   2    8.93    4.83
 -14   6   3    0.80    2.62
 -14  -6   3    4.01    2.78
 -14  -6   3    2.31    4.17
 -14   6   3    3.89    4.42
 -14   6   4   29.55    3.95
 -14  -6   4   31.55    3.98
 -14   6   4   25.97    6.03
 -14  -6   4   26.57    5.78
 -14   6   5   16.38    3.26
 -14  -6   5   20.61    3.47
 -14   6   5   15.99    5.89
 -14  -6   5   15.08    5.40
 -14  -6   6   17.34    3.30
 -14   6   6   12.39    3.20
 -14  -6   6   19.39    6.35
 -14   6   6   17.67    5.99
 -14  -6   7   62.98    5.19
 -14   6   7   55.87    5.05
 -14   6   7   60.63    8.36
 -14  -6   7   67.21    8.75
 -14  -6   8   37.47    4.14
 -14   6   8   40.86    4.40
 -14   6   8   54.91    8.36
 -14  -6   8   51.12    8.30
 -14  -6   9    3.37    2.62
 -14  -6   9    2.04    5.72
 -14   6   9    4.06    5.42
 -14   6   9    6.40    2.65
 -14  -6   9    6.01    2.54
 -14  -6  10   61.47    6.09
 -14  -6  10   75.22    9.78
 -14   6  10   72.93    9.62
 -14  -6  10   78.82    5.52
 -14   6  10   82.79    5.59
 -14   6  11   12.61    5.76
 -14  -6  11    7.37    5.08
 -14  -6  11   14.39    3.43
 -14  -6  11    8.27    2.70
 -14   6  11   12.07    2.95
 -14  -6  12   33.83    4.57
 -14   6  12   34.49    3.92
 -14  -6  12   40.03    4.15
 -14  -6  13   -0.53    2.66
 -14   6  13    4.87    2.60
 -14  -6  13   -0.75    2.19
 -14   6  14   54.80    4.86
 -14  -6  14   53.99    4.76
 -14  -6  15    1.00    2.46
 -14  -6  16   21.18    3.80
 -14   6  21   23.29    4.41
 -14   6  22   26.52    4.65
 -14   8 -11   10.70    3.27
 -14   8 -10   -4.82    3.37
 -14   8  -9   11.03    3.43
 -14   8  -8    3.80    2.94
 -14   8  -7   16.48    3.62
 -14   8  -6    6.10    2.99
 -14   8  -5   12.74    3.62
 -14   8  -4   10.87    3.71
 -14   8  -3   55.03    5.60
 -14   8  -2    2.34    3.30
 -14   8  -1   50.08    5.49
 -14   8   0    6.68    3.72
 -14   8   1   74.20    6.64
 -14   8   2   -2.45    3.34
 -14   8   3   43.53    5.14
 -14   8   4   -3.02    3.29
 -14   8   5   -0.51    3.27
 -14   8   6   15.81    3.97
 -14   8   7    5.99    3.37
 -14   8   8    1.12    2.96
 -14   8   9    4.06    3.33
 -14   8  10    1.19    3.29
 -14   8  11   12.29    4.33
 -14   8  11   14.59    4.22
 -14   8  12    9.54    4.13
 -14   8  12    5.67    3.91
 -14   8  13   54.53    6.71
 -14   8  13   46.96    6.77
 -14   8  14    4.05    3.88
 -14   8  14    4.50    3.82
 -14   8  15   23.43    5.23
 -14   8  15   25.62    5.72
 -14   8  16   -2.08    3.95
 -14   8  16   -2.00    3.77
 -14   8  17    4.21    3.65
 -14   8  18   -1.10    3.95
 -13  -1 -23    0.73    4.15
 -13  -1 -22    6.11    3.58
 -13   1 -22    6.04    2.96
 -13  -1 -22    0.73    3.67
 -13   1 -21   19.01    3.75
 -13  -1 -21   24.88    4.77
 -13  -1 -21   18.67    5.26
 -13   1 -20   46.39    5.40
 -13  -1 -20   44.27    6.00
 -13  -1 -20   49.80    6.56
 -13   1 -19   20.73    3.93
 -13  -1 -19   18.57    4.65
 -13  -1 -18   52.62    6.42
 -13   1 -18   51.40    5.59
 -13  -1 -18   45.64    6.13
 -13  -1 -17   10.27    4.03
 -13  -1 -17    9.50    3.70
 -13   1 -17   12.43    3.86
 -13  -1 -16   56.33    6.42
 -13   1 -16   58.30    6.21
 -13  -1 -16   47.77    6.03
 -13  -1 -15   16.26    4.56
 -13   1 -15   15.41    4.04
 -13  -1 -15   19.46    5.16
 -13  -1 -14  477.39   19.45
 -13   1 -14  452.31   17.95
 -13  -1 -14  437.38   18.04
 -13  -1 -14  450.93   21.34
 -13  -1 -13   46.76    6.17
 -13  -1 -13   63.93    7.47
 -13  -1 -13   44.53    7.44
 -13  -1 -12  235.89   12.53
 -13  -1 -12  244.34   13.81
 -13  -1 -12  224.63   14.80
 -13   1 -12  228.88   12.79
 -13   1 -11   21.36    4.80
 -13  -1 -11   20.75    5.82
 -13  -1 -11   30.59    6.14
 -13  -1 -11   16.79    4.74
 -13  -1 -10  181.08   10.60
 -13  -1 -10  162.41   12.45
 -13   1 -10  195.24   11.46
 -13  -1  -9  104.44    8.17
 -13   1  -9   94.44    8.43
 -13  -1  -9   98.12    9.98
 -13  -1  -9   92.15    5.58
 -13  -1  -8  170.41   12.99
 -13   1  -8  165.86   11.16
 -13  -1  -8  149.22    7.21
 -13  -1  -7  134.25    9.08
 -13  -1  -7  121.21    6.50
 -13   1  -7  144.18   10.27
 -13  -1  -7  159.34   12.41
 -13  -1  -6   19.17    5.70
 -13   1  -6   26.56    5.21
 -13  -1  -6   16.32    2.83
 -13  -1  -6   22.65    4.67
 -13  -1  -5  119.05    6.34
 -13  -1  -5  120.52   11.13
 -13  -1  -5  120.30    8.67
 -13  -1  -4  150.15    7.29
 -13  -1  -4  143.24    9.57
 -13  -1  -3  140.78    7.05
 -13  -1  -3  132.94    9.29
 -13  -1  -2   53.85    4.50
 -13  -1  -2   44.61    5.85
 -13  -1  -1   17.69    3.23
 -13  -1  -1   12.55    4.10
 -13  -1   0    3.62    2.37
 -13  -1   0    1.35    3.25
 -13  -1   1   26.47    3.51
 -13  -1   1   18.73    4.76
 -13  -1   2  202.05    8.95
 -13  -1   2  180.69   11.44
 -13  -1   3  171.63    8.07
 -13  -1   3  119.06    9.54
 -13  -1   4    5.28    2.89
 -13  -1   4    3.67    4.13
 -13  -1   5    2.27    2.71
 -13  -1   6    1.14    3.08
 -13  -1   7  459.70   15.01
 -13  -1   8  718.24   20.55
 -13  -1   9  766.20   21.45
 -13  -1  10  422.61   14.26
 -13  -1  11    4.22    2.62
 -13  -1  12  340.46   12.25
 -13  -1  13    3.07    2.56
 -13  -1  14  466.51   15.13
 -13  -1  15    8.56    2.72
 -13  -1  16  105.55    6.53
 -13  -1  17    9.03    2.79
 -13  -1  18  118.83    6.98
 -13  -1  19  130.21    7.45
 -13   3 -23    7.12    3.76
 -13  -3 -23    9.30    3.87
 -13   3 -22   -6.32    4.43
 -13  -3 -22   -3.53    3.92
 -13   3 -21   13.97    4.16
 -13  -3 -21   14.73    4.43
 -13   3 -20   39.16    3.47
 -13  -3 -20   27.77    5.42
 -13   3 -20   31.81    5.47
 -13   3 -19   35.72    3.60
 -13   3 -19   28.76    5.35
 -13   3 -18   11.20    2.63
 -13   3 -18   10.88    4.00
 -13  -3 -18    6.83    3.65
 -13  -3 -17   15.11    4.69
 -13   3 -17    7.07    2.59
 -13  -3 -17    6.73    3.87
 -13   3 -17    3.35    3.81
 -13   3 -16    8.61    3.77
 -13  -3 -16    9.98    3.83
 -13   3 -16    2.62    2.39
 -13  -3 -16    9.85    4.59
 -13  -3 -15   92.12    9.13
 -13  -3 -15   91.53    7.84
 -13   3 -15   71.50    7.03
 -13   3 -14   53.95    6.38
 -13  -3 -14   54.15    6.38
 -13  -3 -14   58.94    7.46
 -13  -3 -14   47.19    8.05
 -13  -3 -13   84.12   10.35
 -13  -3 -13   78.20    8.55
 -13  -3 -13   85.26    7.72
 -13   3 -13   77.70    7.20
 -13  -3 -12   23.67    6.22
 -13   3 -12   20.98    3.16
 -13  -3 -12   26.75    5.43
 -13   3 -12   33.56    5.44
 -13  -3 -12   24.61    4.92
 -13  -3 -11    6.23    5.07
 -13  -3 -11    7.66    2.48
 -13   3 -11    7.98    2.62
 -13  -3 -11   12.52    4.18
 -13   3 -11    9.58    3.96
 -13  -3 -11   16.02    4.48
 -13  -3 -10   49.11    8.77
 -13   3 -10   33.44    3.74
 -13  -3 -10   39.59    3.81
 -13  -3 -10   44.95    6.80
 -13  -3 -10   57.59    6.54
 -13   3 -10   53.56    6.40
 -13   3  -9   56.83    4.52
 -13  -3  -9   60.07    4.59
 -13  -3  -9   68.54    7.98
 -13   3  -9   58.65    6.78
 -13  -3  -9   61.43    6.74
 -13  -3  -8   -1.30    4.93
 -13   3  -8    1.07    2.08
 -13   3  -8   -2.04    2.25
 -13  -3  -8    2.33    1.98
 -13  -3  -8   -2.70    4.27
 -13   3  -8   -1.91    4.01
 -13  -3  -8   -0.64    3.63
 -13   3  -7   60.18    4.74
 -13  -3  -7   55.71    4.41
 -13  -3  -7   75.65   10.17
 -13   3  -7   79.32    7.19
 -13  -3  -7   65.49    6.72
 -13  -3  -7   75.33    8.32
 -13   3  -7   63.36    5.25
 -13  -3  -6   -1.35    5.24
 -13   3  -6   -0.46    2.25
 -13  -3  -6    2.03    2.23
 -13   3  -6   -2.07    2.37
 -13  -3  -6   -1.28    3.56
 -13   3  -6   -3.19    3.54
 -13   3  -5  109.31    6.33
 -13  -3  -5  105.26    6.29
 -13  -3  -5  128.48    9.20
 -13   3  -5  118.78    8.86
 -13  -3  -5  112.41   12.29
 -13   3  -5  134.96    8.05
 -13   3  -4   81.77    7.59
 -13  -3  -4   75.79    7.44
 -13  -3  -4   58.78    9.72
 -13   3  -4   66.49    5.24
 -13  -3  -4   70.66    5.16
 -13  -3  -3  430.43   17.63
 -13   3  -3  415.88   17.31
 -13   3  -3  414.51   13.76
 -13  -3  -3  414.82   13.71
 -13  -3  -2  140.18    9.89
 -13   3  -2  126.32    9.63
 -13  -3  -2  117.07    6.83
 -13   3  -2  125.59    7.01
 -13  -3  -1  350.73   16.22
 -13   3  -1  364.15   16.36
 -13   3  -1  369.07   12.70
 -13  -3  -1  332.26   12.29
 -13  -3   0   87.06    8.48
 -13   3   0   86.65    8.44
 -13   3   0   78.52    5.93
 -13  -3   0   86.60    5.98
 -13  -3   1  757.70   21.07
 -13   3   1  747.64   21.13
 -13   3   1  754.60   25.88
 -13  -3   1  776.96   26.44
 -13  -3   2  211.24    9.38
 -13   3   2  214.21    9.35
 -13  -3   2  204.85   13.06
 -13   3   2  205.83   12.74
 -13  -3   3  754.09   20.84
 -13   3   3  743.30   20.82
 -13   3   3  715.88   25.93
 -13  -3   3  708.24   26.25
 -13   3   4   -4.50    3.38
 -13  -3   4   -2.63    3.51
 -13   3   5   -3.32    6.85
 -13  -3   5   -2.55    6.33
 -13  -3   5    9.00    2.98
 -13   3   5   10.14    3.09
 -13  -3   6   -8.51    6.60
 -13   3   6   -9.98    7.06
 -13   3   6    4.12    2.99
 -13  -3   6    2.25    3.30
 -13  -3   7   54.35    4.83
 -13   3   7   64.90    5.21
 -13  -3   8   28.74    3.80
 -13   3   8   31.62    3.90
 -13   3   9  174.38    8.14
 -13  -3   9  163.96    8.01
 -13   3  10   -2.98    2.76
 -13  -3  10   -0.74    2.50
 -13   3  11   26.11    3.67
 -13  -3  11   34.00    3.94
 -13  -3  12   -0.74    2.70
 -13   3  12   -0.37    2.73
 -13  -3  13  227.36    9.64
 -13   3  13  224.81    9.58
 -13   3  14   11.70    2.95
 -13  -3  14    6.42    2.88
 -13   3  15  141.48    7.39
 -13  -3  15  156.67    7.80
 -13   3  16   11.77    2.86
 -13  -3  16   12.52    2.90
 -13   3  17    3.44    2.29
 -13  -3  17    2.67    2.48
 -13  -3  18   27.89    3.94
 -13   3  18   31.80    3.88
 -13   3  26   12.18    2.75
 -13   3  27   40.35    4.16
 -13  -5 -21   -0.66    3.90
 -13   5 -21    5.29    3.93
 -13   5 -20   64.97    7.03
 -13  -5 -20   75.41    7.37
 -13  -5 -19   -4.46    4.28
 -13   5 -19   -1.93    3.98
 -13  -5 -18   34.25    5.45
 -13   5 -18   32.61    5.38
 -13  -5 -17   -1.89    3.49
 -13   5 -17    9.51    3.68
 -13  -5 -16   15.58    4.46
 -13   5 -16   15.73    4.27
 -13  -5 -15   13.61    4.16
 -13   5 -15    9.97    3.98
 -13   5 -14   47.45    6.03
 -13  -5 -14   41.52    5.86
 -13   5 -13   39.23    5.52
 -13  -5 -13   30.34    5.07
 -13   5 -13   24.80    3.50
 -13   5 -12   30.01    5.03
 -13  -5 -12   29.71    4.86
 -13  -5 -12   22.09    3.23
 -13   5 -12   17.26    3.05
 -13   5 -11    1.23    3.19
 -13  -5 -11    1.21    3.11
 -13   5 -11   -0.36    2.11
 -13  -5 -11   -0.34    2.15
 -13  -5 -10   69.91    6.72
 -13  -5 -10   62.05    4.82
 -13   5 -10   64.17    5.06
 -13  -5  -9   -0.60    3.45
 -13   5  -9    3.03    3.36
 -13  -5  -9   -1.05    2.19
 -13   5  -9    1.08    2.41
 -13  -5  -8  217.38   11.24
 -13   5  -8  218.07   11.41
 -13  -5  -8  185.63    8.53
 -13   5  -8  189.71    8.68
 -13   5  -7   -1.83    3.39
 -13  -5  -7    2.41    3.43
 -13   5  -7    0.37    2.49
 -13  -5  -7   -0.73    2.48
 -13   5  -6  106.97    8.11
 -13  -5  -6  113.63    8.31
 -13  -5  -6   96.36    6.05
 -13   5  -6   95.42    6.14
 -13   5  -5   19.92    4.27
 -13  -5  -5   28.92    4.88
 -13  -5  -5   23.20    3.46
 -13   5  -5   18.20    3.31
 -13   5  -4   46.58    5.74
 -13  -5  -4   48.55    5.76
 -13   5  -4   46.31    4.57
 -13  -5  -4   47.68    4.54
 -13   5  -3   17.29    4.41
 -13  -5  -3   12.03    4.29
 -13  -5  -3    7.59    4.51
 -13  -5  -3   10.68    3.04
 -13   5  -3   11.50    3.07
 -13  -5  -2    1.95    3.51
 -13   5  -2    7.86    3.63
 -13  -5  -2    8.43    4.30
 -13  -5  -2    8.37    2.64
 -13   5  -2   -2.68    3.45
 -13   5  -1    3.37    3.96
 -13  -5  -1    6.01    3.92
 -13   5  -1    1.91    3.41
 -13  -5  -1    1.14    3.10
 -13  -5  -1    0.92    3.76
 -13   5   0    0.38    3.29
 -13  -5   0    0.38    3.44
 -13   5   0    2.81    4.26
 -13  -5   0    5.58    4.32
 -13  -5   0   10.95    4.68
 -13  -5   1   -1.80    3.82
 -13   5   1   -2.65    3.57
 -13   5   1   -1.47    4.59
 -13  -5   1   -0.73    4.44
 -13  -5   2  164.47   11.76
 -13  -5   2  156.13    8.16
 -13   5   2  196.04    8.88
 -13  -5   2  228.22   13.06
 -13   5   2  202.71   12.31
 -13  -5   3   -3.35    3.44
 -13   5   3   -3.37    3.26
 -13   5   3    0.80    4.82
 -13  -5   3    2.39    4.68
 -13  -5   4  190.39    8.73
 -13   5   4  175.80    8.54
 -13   5   4  200.39   13.05
 -13  -5   4  195.26   12.99
 -13  -5   5   71.30    5.50
 -13   5   5   66.45    5.23
 -13  -5   5   67.29    9.20
 -13   5   5   71.25    9.32
 -13  -5   6  115.30    6.70
 -13   5   6  108.28    6.62
 -13   5   6  134.80   11.83
 -13  -5   6  128.44   11.70
 -13  -5   7   19.38    3.50
 -13   5   7   32.04    3.93
 -13  -5   7   24.71    7.23
 -13   5   7   22.46    7.05
 -13  -5   8  238.48    9.92
 -13   5   8  263.55   10.28
 -13  -5   8  261.57   16.24
 -13   5   8  273.31   16.45
 -13  -5   9    0.36    2.63
 -13   5   9   -1.42    2.74
 -13  -5  10   92.88    5.85
 -13   5  10   81.63    5.52
 -13  -5  11    7.10    2.61
 -13   5  11    3.21    2.37
 -13   5  12   49.47    4.42
 -13  -5  12   42.56    4.22
 -13  -5  13   26.84    3.93
 -13  -5  13   23.62    3.47
 -13   5  13   23.59    3.45
 -13  -5  14  105.25    6.88
 -13   5  14  107.16    6.31
 -13  -5  14  104.39    6.18
 -13  -5  15   22.75    3.51
 -13   5  15   11.97    2.92
 -13  -5  15   17.67    3.17
 -13   5  16   15.04    3.08
 -13  -5  16   15.35    2.92
 -13  -5  17    0.75    2.35
 -13   5  17    0.38    2.37
 -13  -5  17    0.82    2.09
 -13  -5  18   52.14    4.71
 -13   5  22   50.79    5.44
 -13   5  23   12.05    3.46
 -13   5  24   55.70    5.41
 -13   5  25    2.88    2.53
 -13   5  26   34.57    4.51
 -13   5  27    2.36    2.38
 -13   7 -20    1.16    3.32
 -13   7 -19   17.08    4.20
 -13   7 -18   12.37    3.99
 -13   7 -17   11.11    3.98
 -13  -7 -17   14.06    3.84
 -13   7 -16   56.78    6.11
 -13  -7 -16   50.45    5.75
 -13  -7 -15    8.37    3.37
 -13   7 -15    9.15    3.85
 -13  -7 -14    1.04    3.30
 -13   7 -14   -3.20    3.61
 -13   7 -13   29.66    4.85
 -13  -7 -13   31.38    4.84
 -13  -7 -12   12.74    3.86
 -13   7 -12   12.07    3.76
 -13   7 -12   12.19    2.97
 -13   7 -11    6.26    3.76
 -13  -7 -11    5.07    3.49
 -13   7 -11    8.47    2.77
 -13   7 -10    3.00    2.87
 -13  -7 -10    0.50    3.39
 -13   7 -10    5.16    3.58
 -13   7  -9   48.26    4.71
 -13   7  -9   48.10    5.57
 -13  -7  -9   53.63    5.64
 -13   7  -8   -0.39    2.87
 -13   7  -8    4.09    3.10
 -13   7  -7   86.41    6.06
 -13   7  -7   82.75    6.90
 -13  -7  -7   84.75    6.81
 -13  -7  -6    9.77    3.10
 -13   7  -6    3.94    2.60
 -13  -7  -6    0.50    2.86
 -13   7  -6    4.10    3.20
 -13   7  -5   58.31    5.06
 -13  -7  -5   58.42    5.23
 -13   7  -5   46.93    5.55
 -13  -7  -5   54.00    5.45
 -13   7  -4    1.95    2.67
 -13  -7  -4    5.23    2.77
 -13  -7  -4    2.48    3.04
 -13   7  -4    5.11    3.16
 -13  -7  -3   50.64    5.50
 -13  -7  -3   59.29    5.21
 -13   7  -3   61.58    5.14
 -13   7  -3   66.13    6.16
 -13   7  -2    9.41    3.65
 -13  -7  -2    6.60    3.23
 -13   7  -2    9.92    3.00
 -13  -7  -2    1.57    2.56
 -13   7  -1   17.26    3.25
 -13   7  -1   13.29    3.84
 -13  -7  -1   18.60    4.12
 -13  -7  -1   17.22    3.27
 -13   7   0   19.45    4.28
 -13  -7   0   21.56    4.48
 -13  -7   0   21.34    3.60
 -13   7   0   18.03    3.27
 -13   7   1   27.00    3.37
 -13  -7   1   25.34    3.73
 -13   7   1   31.72    3.90
 -13   7   1   25.96    4.65
 -13  -7   1   23.70    4.48
 -13  -7   2   -2.86    2.95
 -13   7   2   -2.47    2.73
 -13   7   2    1.25    2.25
 -13   7   2   -3.41    4.15
 -13  -7   2    0.56    3.50
 -13   7   3   37.78    3.99
 -13  -7   3   31.18    3.73
 -13   7   3   32.15    4.30
 -13   7   3   31.09    5.05
 -13  -7   3   28.17    4.87
 -13   7   4   -0.62    3.96
 -13  -7   4   -4.23    3.95
 -13  -7   4    2.41    2.37
 -13   7   4   -0.34    2.44
 -13   7   4    3.65    2.90
 -13   7   5   14.84    4.52
 -13  -7   5   12.74    4.28
 -13  -7   5   18.34    3.11
 -13   7   5   15.13    2.93
 -13   7   5   11.86    3.22
 -13  -7   6    0.67    4.33
 -13   7   6    1.35    4.21
 -13  -7   6    5.34    2.40
 -13   7   6    1.66    2.29
 -13   7   6    7.32    3.26
 -13  -7   7   36.98    6.03
 -13   7   7   28.75    5.61
 -13  -7   7   39.65    3.94
 -13   7   7   37.45    3.81
 -13   7   7   34.09    5.03
 -13  -7   8    5.93    3.91
 -13   7   8    1.48    3.80
 -13  -7   8    6.29    2.45
 -13   7   8    2.64    2.22
 -13   7   8    5.60    3.09
 -13  -7   9   30.69    5.92
 -13   7   9   36.09    6.13
 -13   7   9   47.12    4.13
 -13  -7   9   41.66    3.99
 -13  -7  10    5.80    4.37
 -13   7  10    8.24    4.68
 -13  -7  10    6.85    2.30
 -13   7  10    4.57    2.23
 -13  -7  11   26.54    6.09
 -13   7  11   25.49    5.86
 -13   7  11   20.41    2.97
 -13  -7  12   12.20    5.19
 -13   7  12   25.09    6.10
 -13   7  12   23.32    3.16
 -13   7  13   40.69    4.02
 -13   7  13   29.58    6.21
 -13  -7  13   25.39    5.87
 -13  -7  13   46.89    5.13
 -13  -7  14   27.48    4.29
 -13   7  16   64.03    6.50
 -13   7  17   23.35    5.02
 -12   0 -25    0.73    3.50
 -12   0 -24   41.31    6.10
 -12   0 -23   -2.80    3.74
 -12   0 -22  155.36   10.60
 -12   0 -21    1.11    2.85
 -12   0 -21   -6.18    4.61
 -12   0 -20   85.36    7.83
 -12   0 -20   96.18    7.57
 -12   0 -19    0.58    2.81
 -12   0 -19    3.35    3.72
 -12   0 -18  323.36   14.90
 -12   0 -18  306.11   13.82
 -12   0 -17    2.41    3.04
 -12   0 -17   -1.29    3.59
 -12   0 -16   58.16    6.40
 -12   0 -16   79.57    6.88
 -12   0 -15   -3.83    4.10
 -12   0 -15   -0.63    3.17
 -12   0 -14    1.26    3.32
 -12   0 -14    5.17    3.22
 -12   0 -13    0.62    3.13
 -12   0 -13    1.33    2.99
 -12   0 -13    0.81    3.60
 -12   0 -12  339.96   14.76
 -12   0 -12  361.31   17.08
 -12   0 -11    0.60    3.23
 -12   0 -11    1.62    4.27
 -12   0 -10  528.72   19.07
 -12   0 -10  539.45   21.59
 -12   0  -9   -0.82    3.70
 -12   0  -9   -0.59    3.33
 -12   0  -8  254.45   12.08
 -12   0  -8  234.88   13.59
 -12   0  -7    0.85    3.59
 -12   0  -7    1.78    2.04
 -12   0  -7    8.79    3.59
 -12   0  -6  672.62   18.72
 -12   0  -6  702.34   25.99
 -12   0  -5    1.53    1.97
 -12   0  -5    1.75    3.11
 -12   0  -4   63.34    4.44
 -12   0  -4   65.55    6.31
 -12   0  -3    0.63    1.89
 -12   0  -3    0.60    2.89
 -12   0  -2    1.92    2.04
 -12   0  -2    3.63    2.92
 -12   0  -1   -1.96    2.04
 -12   0  -1   -1.83    3.08
 -12   0   0   17.69    2.82
 -12   0   0   16.36    3.87
 -12   0   1   -0.34    2.06
 -12   0   1   -5.20    3.86
 -12   0   2   17.83    3.13
 -12   0   2   18.02    4.30
 -12   0   3   -0.69    2.72
 -12   0   3   -1.34    3.39
 -12   0   4  616.38   17.85
 -12   0   5   -1.76    2.65
 -12   0   6 1714.48   39.91
 -12   0   7   -2.11    2.58
 -12   0   8   33.15    3.80
 -12   0   9    0.35    2.28
 -12   0  10  780.99   21.28
 -12   0  11    7.07    2.73
 -12   0  12 1275.75   31.32
 -12   0  13    3.55    2.39
 -12   0  14  251.49    9.94
 -12   0  15    3.62    2.27
 -12   0  16  414.86   13.76
 -12   0  17    1.47    2.13
 -12   0  18   69.76    5.18
 -12   0  19    0.76    1.94
 -12   0  20   77.27    5.64
 -12   0  21    0.79    2.46
 -12  -2 -24   -1.42    3.58
 -12   2 -24   -0.70    3.81
 -12   2 -23   28.36    5.43
 -12  -2 -23   31.98    5.35
 -12   2 -22    2.72    3.39
 -12  -2 -22   -0.68    3.03
 -12  -2 -21   16.43    4.26
 -12  -2 -21   23.07    5.00
 -12   2 -21   18.22    4.47
 -12  -2 -20   15.81    4.43
 -12   2 -20   12.26    2.56
 -12  -2 -20    0.67    4.27
 -12   2 -20   -0.67    4.36
 -12   2 -19   15.25    2.86
 -12   2 -19   10.55    4.29
 -12  -2 -19   14.59    4.42
 -12   2 -18   37.79    4.21
 -12  -2 -18   33.58    5.62
 -12   2 -18   41.05    5.58
 -12  -2 -18   34.74    5.49
 -12   2 -17  139.57    9.48
 -12  -2 -17  156.49    9.95
 -12  -2 -17  164.72   10.97
 -12   2 -17  126.86    7.62
 -12  -2 -16   49.63    6.04
 -12   2 -16   69.00    6.85
 -12  -2 -16   54.75    6.70
 -12   2 -16   52.54    5.18
 -12   2 -15    0.63    3.12
 -12  -2 -15    2.52    3.41
 -12   2 -15   -1.47    2.98
 -12  -2 -15   -2.31    3.53
 -12  -2 -14   52.15    6.04
 -12   2 -14   58.15    6.23
 -12  -2 -14   42.38    6.23
 -12  -2 -14   45.37    7.72
 -12   2 -13   61.61    6.66
 -12  -2 -13   55.72    6.38
 -12  -2 -13   60.64    7.41
 -12  -2 -13   55.55    8.31
 -12   2 -12  123.77    8.64
 -12  -2 -12  133.61    8.98
 -12  -2 -12  111.34   11.00
 -12  -2 -12  120.53    9.98
 -12  -2 -11  466.66   17.74
 -12   2 -11  474.01   17.71
 -12  -2 -11  453.68   19.65
 -12  -2 -11  477.96   22.42
 -12  -2 -10   11.85    4.67
 -12   2 -10   17.15    3.48
 -12  -2 -10    6.61    3.72
 -12   2 -10   10.76    4.02
 -12  -2 -10   14.37    4.75
 -12   2  -9   49.97    5.35
 -12  -2  -9   44.80    7.57
 -12   2  -9   40.59    3.76
 -12  -2  -9   56.14    7.08
 -12  -2  -9   53.71    6.03
 -12   2  -9   48.10    5.73
 -12  -2  -8   -3.33    5.27
 -12   2  -8    0.53    2.62
 -12   2  -8   -0.59    3.74
 -12  -2  -8   -2.38    4.13
 -12  -2  -8    0.60    2.03
 -12   2  -8   -0.91    2.21
 -12   2  -7  248.59    9.49
 -12  -2  -7  244.05    9.39
 -12   2  -7  274.22   12.79
 -12  -2  -7  285.18   13.05
 -12  -2  -7  290.03   17.41
 -12   2  -7  278.99   12.50
 -12  -2  -6   -1.15    4.44
 -12   2  -6   -1.15    2.87
 -12  -2  -6    3.39    2.33
 -12   2  -6    3.13    2.14
 -12  -2  -6    2.96    3.59
 -12   2  -6    4.12    3.19
 -12  -2  -5  401.48   16.00
 -12   2  -5  400.13   15.80
 -12  -2  -5  398.64   21.18
 -12  -2  -5  363.59   12.23
 -12   2  -5  376.20   12.36
 -12  -2  -4    2.52    2.34
 -12   2  -4    2.87    2.49
 -12  -2  -4    2.40    3.61
 -12   2  -4    1.79    3.47
 -12  -2  -3  318.01   11.17
 -12   2  -3  306.23   11.06
 -12   2  -3  323.81   14.44
 -12   2  -2   16.00    3.14
 -12  -2  -2   13.00    3.07
 -12   2  -2   19.27    5.03
 -12  -2  -2   18.83    5.20
 -12  -2  -1 1200.50   29.05
 -12   2  -1 1197.61   29.07
 -12   2  -1 1116.82   32.92
 -12  -2  -1 1169.86   33.51
 -12   2   0  199.06    8.51
 -12  -2   0  186.11    8.28
 -12  -2   0  180.90   10.92
 -12   2   1  247.51    9.64
 -12  -2   1  234.57    9.49
 -12  -2   1  212.35   12.32
 -12   2   1  212.14   12.16
 -12  -2   2   26.61    3.51
 -12   2   2   28.64    3.56
 -12  -2   2   12.77    5.16
 -12   2   2   17.46    5.19
 -12   2   3  270.39   10.15
 -12  -2   3  269.78   10.09
 -12  -2   3  221.92   13.08
 -12   2   3  216.10   12.77
 -12   2   4    5.56    2.66
 -12  -2   4    4.16    2.67
 -12  -2   4    0.73    5.29
 -12   2   4   -1.43    5.31
 -12  -2   5  787.41   21.32
 -12   2   5  784.91   21.32
 -12  -2   6   -2.78    2.57
 -12   2   6   -3.47    2.69
 -12  -2   7    2.78    2.09
 -12   2   7    0.35    2.31
 -12  -2   8    1.39    2.00
 -12   2   8   -1.04    2.15
 -12  -2   9   23.21    3.22
 -12   2   9   29.42    3.56
 -12  -2  10    1.39    2.26
 -12   2  10    1.04    2.27
 -12  -2  11  292.31   10.77
 -12   2  11  282.41   10.71
 -12  -2  12  190.15    8.38
 -12   2  12  175.50    8.17
 -12  -2  13  161.32    7.72
 -12   2  13  145.69    7.42
 -12   2  14  359.44   12.48
 -12  -2  14  362.01   12.51
 -12  -2  15  166.48    7.98
 -12   2  15  163.82    7.89
 -12  -2  16  260.92   10.33
 -12   2  16  266.55   10.32
 -12   2  17  176.39    8.23
 -12  -2  17  183.10    8.46
 -12  -2  18  142.44    7.33
 -12   2  18  135.13    7.21
 -12  -2  19   28.89    3.73
 -12   2  19   24.38    3.45
 -12  -2  20   -2.69    2.80
 -12   2  20    0.38    2.28
 -12   2  26    2.47    1.63
 -12   2  27   73.47    4.77
 -12  -4 -24   14.88    4.44
 -12  -4 -23    8.01    3.88
 -12   4 -23    6.68    3.62
 -12   4 -22   40.82    5.79
 -12  -4 -22   43.49    5.96
 -12  -4 -21   11.64    4.12
 -12   4 -21    4.52    3.31
 -12  -4 -20   -0.64    2.92
 -12   4 -20    1.91    3.26
 -12  -4 -19   -1.89    3.75
 -12   4 -19   -3.80    3.80
 -12   4 -18   42.29    2.71
 -12  -4 -18   49.31    6.03
 -12   4 -18   45.55    5.93
 -12   4 -17    2.03    1.59
 -12  -4 -17    3.09    3.55
 -12   4 -17    0.62    3.12
 -12   4 -16   28.69    3.25
 -12   4 -16   20.80    4.31
 -12  -4 -16   31.17    4.88
 -12   4 -15    0.60    3.04
 -12  -4 -15   -1.81    3.17
 -12  -4 -15   -1.84    3.82
 -12   4 -14   38.79    5.15
 -12  -4 -14   39.33    5.22
 -12  -4 -14   42.29    6.66
 -12   4 -13   20.20    4.32
 -12  -4 -13   21.36    4.10
 -12  -4 -13   17.38    4.84
 -12  -4 -13   21.11    6.68
 -12  -4 -12  134.85   13.11
 -12  -4 -12  132.94   10.89
 -12   4 -12  142.30    9.25
 -12  -4 -12  155.71    9.52
 -12  -4 -11   41.13    8.23
 -12   4 -11   30.13    3.60
 -12  -4 -11   27.04    3.33
 -12   4 -11   31.07    5.06
 -12  -4 -11   35.13    5.08
 -12  -4 -11   33.33    6.03
 -12  -4 -10  101.40   11.77
 -12  -4 -10  120.95   10.15
 -12   4 -10  112.51    7.96
 -12  -4 -10  101.86    7.67
 -12   4 -10   91.03    5.62
 -12  -4 -10   86.05    5.38
 -12   4  -9  196.90   10.51
 -12  -4  -9  176.48   10.16
 -12  -4  -9  163.65    7.55
 -12   4  -9  166.42    7.77
 -12  -4  -9  188.44   12.63
 -12  -4  -8   16.46    6.41
 -12   4  -8   11.53    2.86
 -12  -4  -8   10.62    2.76
 -12   4  -8    6.96    3.38
 -12  -4  -8   14.47    4.08
 -12  -4  -8   16.01    5.06
 -12   4  -7  234.30   11.50
 -12  -4  -7  186.71   10.50
 -12   4  -7  195.76    8.41
 -12  -4  -7  196.38    8.34
 -12  -4  -7  204.91   13.24
 -12  -4  -7  193.86   16.00
 -12  -4  -6    2.83    5.35
 -12  -4  -6    5.56    2.54
 -12   4  -6    4.69    2.53
 -12  -4  -6    4.68    3.40
 -12   4  -6    8.80    3.80
 -12  -4  -6    5.31    4.79
 -12  -4  -5  231.25   11.73
 -12   4  -5  209.09    8.92
 -12  -4  -5  212.43    8.91
 -12  -4  -5  199.00   16.67
 -12   4  -5  226.03    7.11
 -12  -4  -4   26.55    7.89
 -12  -4  -4   19.79    3.29
 -12   4  -4   21.80    3.45
 -12   4  -4   21.50    2.93
 -12  -4  -4   17.24    4.51
 -12   4  -4   17.87    4.49
 -12   4  -3  120.20    8.80
 -12  -4  -3  121.86    8.86
 -12   4  -3  116.40    6.52
 -12  -4  -3  111.97    6.39
 -12   4  -2  395.47   16.12
 -12  -4  -2  415.00   16.51
 -12   4  -2  371.19   12.87
 -12  -4  -2  376.68   12.87
 -12   4  -1  163.10   10.52
 -12  -4  -1  164.97   10.58
 -12  -4  -1  167.22    7.83
 -12   4  -1  146.94    7.63
 -12  -4   0  436.69   18.05
 -12   4   0  460.02   18.40
 -12  -4   0  425.42   14.07
 -12   4   0  456.07   14.41
 -12   4   1  133.01   10.24
 -12  -4   1  135.33   10.32
 -12  -4   1  147.26    7.46
 -12   4   1  155.29    7.61
 -12   4   2   43.89    6.95
 -12  -4   2   58.35    7.50
 -12  -4   2   50.28    4.55
 -12   4   2   46.34    4.47
 -12   4   3    1.55    6.30
 -12  -4   3   -1.57    6.70
 -12   4   3    8.27    2.87
 -12  -4   3    5.15    2.71
 -12  -4   4  263.10   10.09
 -12   4   4  256.83   10.06
 -12   4   4  276.19   15.27
 -12  -4   4  246.43   14.74
 -12  -4   5   92.97    5.92
 -12   4   5   89.27    5.77
 -12  -4   5   91.39    9.95
 -12   4   5   78.78    9.33
 -12   4   6  220.40    9.08
 -12  -4   6  216.41    9.03
 -12   4   6  199.70   13.47
 -12  -4   6  215.05   14.20
 -12   4   7  172.15    7.97
 -12  -4   7  184.43    8.13
 -12  -4   8    0.67    2.21
 -12   4   8    3.01    2.17
 -12  -4   9   46.40    4.10
 -12   4   9   37.39    3.84
 -12   4  10  167.29    7.71
 -12  -4  10  163.92    7.59
 -12  -4  11   17.34    2.96
 -12   4  11   16.04    2.91
 -12   4  12  150.15    7.24
 -12  -4  12  160.15    7.51
 -12  -4  13   -0.34    2.14
 -12   4  13    0.34    2.08
 -12   4  14   25.52    3.30
 -12  -4  14   30.26    3.47
 -12  -4  15    2.40    2.20
 -12   4  15    2.06    2.14
 -12   4  16  159.26    7.67
 -12  -4  16  157.80    7.57
 -12  -4  17    7.78    2.73
 -12   4  17    6.39    2.56
 -12   4  18   17.46    2.94
 -12  -4  18   19.56    3.00
 -12  -4  19   19.47    2.77
 -12  -4  20   11.56    2.22
 -12  -4  21   48.31    3.74
 -12   4  23   61.65    5.26
 -12   4  24    2.10    2.27
 -12   4  25   41.92    4.37
 -12   4  26   20.08    3.29
 -12   4  27   32.33    4.13
 -12  -6 -22   23.36  137.73
 -12   6 -22   22.52    4.82
 -12   6 -21    9.57    3.82
 -12  -6 -21   14.70    4.24
 -12  -6 -20   32.42    5.14
 -12   6 -20   38.28    5.44
 -12  -6 -19    0.57    3.32
 -12   6 -19    4.65    3.60
 -12  -6 -18   40.95    5.48
 -12   6 -18   34.25    5.17
 -12   6 -17   25.24    4.77
 -12  -6 -17   31.41    4.78
 -12   6 -16   45.43    5.53
 -12  -6 -16   51.14    5.73
 -12  -6 -15   -1.62    3.53
 -12   6 -15    1.65    3.33
 -12   6 -15   -0.70    1.53
 -12   6 -14   21.17    3.38
 -12  -6 -14   20.36    3.09
 -12   6 -14   29.85    4.70
 -12  -6 -14   22.89    4.30
 -12   6 -13   17.39    3.04
 -12  -6 -13   13.39    2.80
 -12  -6 -13   14.79    3.95
 -12   6 -13   11.31    3.63
 -12  -6 -12   19.70    3.27
 -12   6 -12   15.22    3.03
 -12  -6 -12    9.90    3.54
 -12   6 -12   19.67    4.41
 -12   6 -11   97.73    6.00
 -12  -6 -11   96.68    5.98
 -12   6 -11  119.91    8.14
 -12  -6 -11  104.91    7.60
 -12   6 -10    5.21    2.37
 -12  -6 -10    6.51    2.43
 -12   6 -10    5.74    3.41
 -12  -6 -10    5.10    3.03
 -12  -6  -9   15.78    2.88
 -12   6  -9   21.44    3.15
 -12  -6  -9   22.07    4.05
 -12   6  -9   25.75    4.34
 -12  -6  -8   33.80    3.80
 -12   6  -8   27.94    3.73
 -12   6  -8   36.59    4.77
 -12  -6  -8   43.45    5.00
 -12   6  -7   14.77    2.92
 -12  -6  -7   10.04    2.84
 -12   6  -7   17.14    3.93
 -12  -6  -7   11.68    3.27
 -12  -6  -6   52.13    4.63
 -12   6  -6   52.97    4.77
 -12  -6  -6   57.22    5.62
 -12   6  -6   59.11    5.76
 -12   6  -5   10.63    2.86
 -12  -6  -5    2.21    2.26
 -12   6  -5    5.75    3.14
 -12  -6  -5   12.26    3.51
 -12   6  -4   43.56    4.19
 -12  -6  -4   43.31    4.27
 -12   6  -4   41.73    5.08
 -12  -6  -4   43.84    4.99
 -12  -6  -3    3.62    2.49
 -12   6  -3   -0.72    2.85
 -12   6  -3    2.15    2.94
 -12  -6  -3    1.57    2.69
 -12  -6  -2   43.63    5.40
 -12   6  -2   49.04    5.57
 -12  -6  -2   62.21    4.89
 -12   6  -2   44.33    4.38
 -12  -6  -1   14.35    3.52
 -12   6  -1   18.07    2.19
 -12   6  -1   16.16    3.39
 -12  -6  -1   17.03    3.20
 -12  -6  -1   14.71    4.02
 -12   6  -1   25.09    4.87
 -12  -6   0   34.35    5.36
 -12   6   0   37.40    5.61
 -12  -6   0   41.31    5.02
 -12   6   0   42.87    3.85
 -12  -6   0   42.62    4.25
 -12   6   0   37.42    4.12
 -12  -6   1   20.57    3.81
 -12   6   1   22.18    3.42
 -12  -6   1   13.32    3.07
 -12   6   1   12.60    4.43
 -12  -6   1   14.70    4.60
 -12   6   1   20.67    3.37
 -12   6   2   18.70    3.30
 -12  -6   2   17.34    3.68
 -12  -6   2   13.66    4.35
 -12   6   2   13.28    4.63
 -12   6   2   12.45    2.87
 -12  -6   2   19.15    3.35
 -12  -6   2   12.98    4.48
 -12  -6   3    0.52    2.48
 -12   6   3   -1.65    3.05
 -12  -6   3    0.99    2.70
 -12  -6   3    2.76    3.91
 -12   6   3   -5.35    5.62
 -12  -6   3    0.66    4.97
 -12  -6   4   44.70    4.28
 -12   6   4   46.54    4.33
 -12   6   4   58.95    7.45
 -12  -6   4   46.40    6.63
 -12  -6   4   41.11    5.00
 -12  -6   4   48.31    7.03
 -12  -6   5  103.41    7.37
 -12   6   5  113.24    9.83
 -12  -6   5  115.16    9.66
[truncated: 4,155,844 more chars]
